# Supplementary material for: TriatoDex, an electronic identification key to the Triatominae (Hemiptera: Reduviidae), vectors of Chagas disease: Development, description, and performance
Source: PLoS One. 2021 Apr 22;16(4):e0248628. doi: 10.1371/journal.pone.0248628 (PMC8061935; doi:10.1371/journal.pone.0248628)
Supplement: S1 Table — (XLSX) [file pone.0248628.s003.xlsx]

## Sheet: S1 Table
Triatomine-bug taxa covered by the 2017 version of TriatoDex
Genus	Species	Notes (refs. as in the main text)
Alberprosenia	goyovargasi
Alberprosenia	malheiroi
Belminus	corredori
Belminus	costaricensis
Belminus	ferroae
Belminus	herreri
Belminus	laportei
Belminus	peruvianus
Belminus	pittieri
Belminus	rugulosus
Bolbodera	scabrosa
Cavernicola	lenti
Cavernicola	pilosa
Dipetalogaster	maxima
Eratyrus	cuspidatus
Eratyrus	mucronatus
Hermanlentia	matsunoi
Linshcosteus	carnifex
Linshcosteus	chota
Linshcosteus	confumus
Linshcosteus	costalis
Linshcosteus	kali
Linshcosteus	karupus
Mepraia	gajardoi
Mepraia	parapatrica
Mepraia	spinolai
Microtriatoma	borbai
Microtriatoma	trinidadensis
Nesotriatoma	bruneri	Currently considered a synonym of N. flavida; revalidation of N. bruneri was based on bugs of a different species recently described as N. confusa [54]
Nesotriatoma	flavida
Nesotriatoma	obscura
Panstrongylus	chinai
Panstrongylus	diasi
Panstrongylus	geniculatus
Panstrongylus	guentheri
Panstrongylus	howardi
Panstrongylus	humeralis
Panstrongylus	lenti
Panstrongylus	lignarius	Including populations formerly known as P. herreri (middle-upper Marañón valley, Peru) [16]
Panstrongylus	lutzi
Panstrongylus	martinezorum
Panstrongylus	megistus
Panstrongylus	mitarakaensis
Panstrongylus	rufotuberculatus
Panstrongylus	tupynambai
Parabelminus	carioca
Parabelminus	yurupucu
Paratriatoma	hirsuta
Psammolestes	arthuri
Psammolestes	coreodes
Psammolestes	tertius
Rhodnius	amazonicus
Rhodnius	barretti
Rhodnius	brethesi
Rhodnius	colombiensis
Rhodnius	dalessandroi
Rhodnius	domesticus
Rhodnius	ecuadoriensis	Likely includes at least two cryptic taxa [16]
Rhodnius	marabaensis	Likely R. robustus III [16]
Rhodnius	milesi	Likely a synonym of R. neglectus [16]
Rhodnius	montenegrensis	Formerly R. robustus II [16,65]
Rhodnius	nasutus
Rhodnius	neglectus
Rhodnius	neivai
Rhodnius	pallescens	Likely includes at least two cryptic taxa [16]
Rhodnius	paraensis
Rhodnius	pictipes
Rhodnius	prolixus
Rhodnius	robustus	A complex still including at least three taxa (R. robustus I, IV, and V) [16]
Rhodnius	stali
Rhodnius	taquarussuensis	Currently considered a synonym of R. neglectus [53]
Rhodnius	zeledoni	Likely a synonym of R. domesticus [16]
Triatoma	amicitiae
Triatoma	arthurneivai
Triatoma	bahiensis
Triatoma	baratai
Triatoma	barberi
Triatoma	bassolsae
Triatoma	bolivari
Triatoma	boliviana
Triatoma	bouvieri
Triatoma	brailovskyi
Triatoma	brasiliensis
Triatoma	breyeri
Triatoma	carcavalloi
Triatoma	carrioni
Triatoma	cavernicola
Triatoma	circummaculata
Triatoma	costalimai
Triatoma	deaneorum
Triatoma	delpontei
Triatoma	dimidiata	T. mopan and T. huehuetenanguensis have recently been described within the T. dimidiata complex [55,56]
Triatoma	dispar
Triatoma	eratyrusiformis
Triatoma	garciabesi
Triatoma	gerstaeckeri
Triatoma	gomeznunezi	No picture available in the current (2017) version of TriatoDex
Triatoma	guasayana
Triatoma	guazu
Triatoma	hegneri
Triatoma	incrassata
Triatoma	indictiva
Triatoma	infestans
Triatoma	jatai
Triatoma	juazeirensis
Triatoma	jurbergi
Triatoma	klugi
Triatoma	lecticularia
Triatoma	lenti
Triatoma	leopoldi
Triatoma	limai
Triatoma	longipennis
Triatoma	maculata
Triatoma	matogrossensis
Triatoma	mazzottii
Triatoma	melanica
Triatoma	melanocephala
Triatoma	mexicana
Triatoma	migrans
Triatoma	neotomae
Triatoma	nigromaculata
Triatoma	nitida
Triatoma	oliveirai
Triatoma	pallidipennis
Triatoma	patagonica
Triatoma	peninsularis
Triatoma	petrocchiae
Triatoma	phyllosoma
Triatoma	picturata
Triatoma	pintodiasi	Specific status somewhat dubious [16]
Triatoma	platensis
Triatoma	protracta
Triatoma	pseudomaculata
Triatoma	pugasi
Triatoma	recurva
Triatoma	rubida
Triatoma	rubrofasciata
Triatoma	rubrovaria
Triatoma	ryckmani
Triatoma	sanguisuga
Triatoma	sherlocki
Triatoma	sinaloensis
Triatoma	sinica
Triatoma	sordida
Triatoma	tibiamaculata
Triatoma	vandae
Triatoma	venosa
Triatoma	vitticeps
Triatoma	williami
Triatoma	wygodzinskyi
