# Supplementary material for: TriatoDex, an electronic identification key to the Triatominae (Hemiptera: Reduviidae), vectors of Chagas disease: Development, description, and performance
Source: PLoS One. 2021 Apr 22;16(4):e0248628. doi: 10.1371/journal.pone.0248628 (PMC8061935; doi:10.1371/journal.pone.0248628)
Supplement: S4 Table — (XLSX) [file pone.0248628.s006.xlsx]

## Sheet: S4 Table
Users with specialized training in triatomine-bug taxonomy
			Reference
			Cavernicola_lenti	Panstrongylus_diasi	Panstrongylus_geniculatus	Panstrongylus_lignarius	Panstrongylus_lutzi	Panstrongylus_megistus	Panstrongylus_rufotuberculatus	Psammolestes_tertius	Rhodnius_domesticus	Rhodnius_ecuadoriensis	Rhodnius_nasutus	Rhodnius_neglectus	Rhodnius_pictipes	Rhodnius_prolixus	Rhodnius_robustus	Triatoma_baratai	Triatoma_brasiliensis	Triatoma_carcavalloi	Triatoma_costalimai	Triatoma_delpontei	Triatoma_guazu	Triatoma_infestans	Triatoma_juazeirensis	Triatoma_lenti	Triatoma_maculata	Triatoma_matogrossensis	Triatoma_melanocephala	Triatoma_pseudomaculata	Triatoma_rubrovaria	Triatoma_sherlocki	Triatoma_sordida	Triatoma_tibiamaculata	Triatoma_vitticeps
	TriatoDex	Cavernicola_lenti	12
		Panstrongylus_diasi		9
		Panstrongylus_geniculatus			13
		Panstrongylus_lignarius				13
		Panstrongylus_lutzi		1			12
		Panstrongylus_megistus						13
		Panstrongylus_rufotuberculatus							8
		Panstrongylus_tupynambai		1			1
		Psammolestes_arthuri								3
		Psammolestes_coreodes								1
		Psammolestes_tertius								5
		Rhodnius_domesticus									13
		Rhodnius_ecuadoriensis										13
		Rhodnius_nasutus											12			2	1
		Rhodnius_neglectus												12
		Rhodnius_pictipes													11
		Rhodnius_prolixus														11	1
		Rhodnius_robustus												1			11
		Rhodnius_stali													1
		Triatoma_bahiensis																					1							1
		Triatoma_baratai																12
		Triatoma_brasiliensis																	12
		Triatoma_carcavalloi																		8
		Triatoma_costalimai																			11
		Triatoma_delpontei																				12		1
		Triatoma_dimidiata																																2
		Triatoma_gerstaeckeri																										1
		Triatoma_guazu																					4
		Triatoma_hegneri																																1
		Triatoma_indictiva																												1
		Triatoma_infestans																						11
		Triatoma_juazeirensis																					1	1	8
		Triatoma_lenti																								9
		Triatoma_maculata																									12
		Triatoma_matogrossensis																										9
		Triatoma_melanica																	1
		Triatoma_melanocephala																											9
		Triatoma_mexicana																																1
		Triatoma_pallidipennis																			1
		Triatoma_patagonica																													1
		Triatoma_platensis																				1
		Triatoma_pseudomaculata																												10
		Triatoma_recurva																			1
		Triatoma_rubrovaria																													11
		Triatoma_sherlocki																														12
		Triatoma_sordida																															13
		Triatoma_tibiamaculata																																9
		Triatoma_vitticeps																																	13
		Triatoma_williami																										3
		Triatoma_wygodzinskyi																													1
		Not_identified		1									1		1								2
