# Supplementary material for: TriatoDex, an electronic identification key to the Triatominae (Hemiptera: Reduviidae), vectors of Chagas disease: Development, description, and performance
Source: PLoS One. 2021 Apr 22;16(4):e0248628. doi: 10.1371/journal.pone.0248628 (PMC8061935; doi:10.1371/journal.pone.0248628)
Supplement: S5 Table — (XLSX) [file pone.0248628.s007.xlsx]

## Sheet: S5 Table
Users without specialized training in triatomine-bug taxonomy
			Reference
			Cavernicola_lenti	Panstrongylus_diasi	Panstrongylus_geniculatus	Panstrongylus_lignarius	Panstrongylus_lutzi	Panstrongylus_megistus	Panstrongylus_rufotuberculatus	Psammolestes_tertius	Rhodnius_domesticus	Rhodnius_ecuadoriensis	Rhodnius_nasutus	Rhodnius_neglectus	Rhodnius_pictipes	Rhodnius_prolixus	Rhodnius_robustus	Triatoma_baratai	Triatoma_brasiliensis	Triatoma_carcavalloi	Triatoma_costalimai	Triatoma_delpontei	Triatoma_guazu	Triatoma_infestans	Triatoma_juazeirensis	Triatoma_lenti	Triatoma_maculata	Triatoma_matogrossensis	Triatoma_melanocephala	Triatoma_pseudomaculata	Triatoma_rubrovaria	Triatoma_sherlocki	Triatoma_sordida	Triatoma_tibiamaculata	Triatoma_vitticeps
	TriatoDex	Alberprosenia_goyavargasi						1
		Alberprosenia_malheiroi		1	1					1
		Bolbodera_scabrosa												1										1
		Cavernicola_lenti	12
		Cavernicola_pilosa	1
		Eratyrus_mucronatus				1																									1		1
		Hermanlentia_matsunoi		1								1																						1
		Linshcosteus_confumus																						1
		Linshcosteus_costalis																	1
		Mepraia_parapatrica																																1
		Microtriatoma_trinidadensis														1
		Panstrongylus_diasi		8
		Panstrongylus_geniculatus			10	1	1																												1
		Panstrongylus_howardi																						1						1
		Panstrongylus_lignarius				11
		Panstrongylus_lutzi					10
		Panstrongylus_martinezorum		1			1
		Panstrongylus_megistus						13
		Panstrongylus_mitarakaensis			1																												1
		Panstrongylus_rufotuberculatus							7
		Panstrongylus_tupynambai					2
		Paratriatoma_hirsuta																				2
		Psammolestes_arthuri								1
		Psammolestes_coreodes								3
		Psammolestes_tertius							1	6
		Rhodnius_amazonicus													2										1
		Rhodnius_brethesi																						1						1
		Rhodnius_colombiensis							1						2
		Rhodnius_domesticus									14
		Rhodnius_ecuadoriensis										12
		Rhodnius_nasutus											7			2	1
		Rhodnius_neglectus												8		2	1													1
		Rhodnius_pallescens										1
		Rhodnius_pictipes													6
		Rhodnius_prolixus											6	3		4	4
		Rhodnius_robustus											1	2		4	8
		Rhodnius_stali													2
		Triatoma_amicitiae																										1
		Triatoma_arthurneivai																					1			1		1
		Triatoma_bahiensis																												1
		Triatoma_baratai																11
		Triatoma_barberi																				1
		Triatoma_bassolsae																														1
		Triatoma_brasiliensis																	12
		Triatoma_carcavalloi																		7
		Triatoma_costalimai																			8
		Triatoma_deaneorum																						1
		Triatoma_delpontei																				8	1			1				1
		Triatoma_dimidiata			1																													2
		Triatoma_garciabesi																					1
		Triatoma_gerstaeckeri													1
		Triatoma_guazu																				1	4								2
		Triatoma_indictiva			1																	1							1
		Triatoma_infestans																						8
		Triatoma_jatai																			2
		Triatoma_juazeirensis																							9
		Triatoma_jurbergi																					1
		Triatoma_klugi																					1												1
		Triatoma_lenti																								8
		Triatoma_limai																											1
		Triatoma_maculata																									13
		Triatoma_matogrossensis																	1									7
		Triatoma_melanocephala																											9
		Triatoma_petrocchiae																													1
		Triatoma_platensis																						1										1
		Triatoma_protracta																			1										1
		Triatoma_pseudomaculata																				1								9
		Triatoma_pugasi														1					2
		Triatoma_recurva																			1
		Triatoma_rubrovaria																					1								6
		Triatoma_ryckmani		1																													1
		Triatoma_sherlocki																														12
		Triatoma_sordida																															11
		Triatoma_tibiamaculata																																9
		Triatoma_vandae																1										1
		Triatoma_venosa				1
		Triatoma_vitticeps																																	10
		Triatoma_williami																										1							1
		Triatoma_wygodzinskyi																		2											3
		Not_identified		1					1						1			1		1						1	1	3							1
