# Supplementary material for: TriatoDex, an electronic identification key to the Triatominae (Hemiptera: Reduviidae), vectors of Chagas disease: Development, description, and performance
Source: PLoS One. 2021 Apr 22;16(4):e0248628. doi: 10.1371/journal.pone.0248628 (PMC8061935; doi:10.1371/journal.pone.0248628)
Supplement: S1 Data — (TXT) [file pone.0248628.s008.txt]

id	spp	out	age	gender	expert	research	surveil	reflab	biol	rhod	natdom
U_01	Panstrongylus_diasi	1	0	1	1	0	0	0	0	0	0
U_01	Triatoma_infestans	1	0	1	1	0	0	0	0	0	0
U_01	Triatoma_sordida	1	0	1	1	0	0	0	0	0	1
U_01	Cavernicola_lenti	1	0	1	1	0	0	0	0	0	0
U_01	Triatoma_lenti	1	0	1	1	0	0	0	0	0	0
U_01	Triatoma_rubrovaria	1	0	1	1	0	0	0	0	0	1
U_01	Triatoma_brasiliensis	1	0	1	1	0	0	0	0	0	1
U_01	Panstrongylus_lutzi	1	0	1	1	0	0	0	0	0	0
U_01	Triatoma_costalimai	1	0	1	1	0	0	0	0	0	0
U_01	Triatoma_vitticeps	1	0	1	1	0	0	0	0	0	0
U_01	Triatoma_melanocephala	1	0	1	1	0	0	0	0	0	0
U_01	Triatoma_baratai	1	0	1	1	0	0	0	0	0	0
U_01	Rhodnius_prolixus	1	0	1	1	0	0	0	0	1	0
U_01	Rhodnius_neglectus	0	0	1	1	0	0	0	0	1	0
U_01	Panstrongylus_megistus	1	0	1	1	0	0	0	0	0	1
U_01	Panstrongylus_geniculatus	1	0	1	1	0	0	0	0	0	0
U_01	Panstrongylus_rufotuberculatus	1	0	1	1	0	0	0	0	0	0
U_01	Panstrongylus_lignarius	1	0	1	1	0	0	0	0	0	0
U_01	Rhodnius_pictipes	1	0	1	1	0	0	0	0	1	0
U_01	Rhodnius_nasutus	1	0	1	1	0	0	0	0	1	0
U_01	Rhodnius_ecuadoriensis	1	0	1	1	0	0	0	0	1	0
U_01	Rhodnius_robustus	1	0	1	1	0	0	0	0	1	0
U_01	Rhodnius_domesticus	1	0	1	1	0	0	0	0	1	0
U_01	Psammolestes_tertius	1	0	1	1	0	0	0	0	1	0
U_01	Triatoma_pseudomaculata	1	0	1	1	0	0	0	0	0	1
U_01	Triatoma_sherlocki	1	0	1	1	0	0	0	0	0	0
U_01	Triatoma_tibiamaculata	1	0	1	1	0	0	0	0	0	0
U_01	Triatoma_carcavalloi	1	0	1	1	0	0	0	0	0	0
U_01	Triatoma_guazu	1	0	1	1	0	0	0	0	0	0
U_01	Triatoma_matogrossensis	1	0	1	1	0	0	0	0	0	0
U_01	Triatoma_juazeirensis	1	0	1	1	0	0	0	0	0	0
U_01	Triatoma_delpontei	1	0	1	1	0	0	0	0	0	0
U_01	Triatoma_maculata	1	0	1	1	0	0	0	0	0	0
U_02	Panstrongylus_diasi	1	0	1	1	0	0	0	1	0	0
U_02	Triatoma_infestans	1	0	1	1	0	0	0	1	0	0
U_02	Triatoma_sordida	1	0	1	1	0	0	0	1	0	1
U_02	Cavernicola_lenti	1	0	1	1	0	0	0	1	0	0
U_02	Triatoma_lenti	1	0	1	1	0	0	0	1	0	0
U_02	Triatoma_rubrovaria	1	0	1	1	0	0	0	1	0	1
U_02	Triatoma_brasiliensis	1	0	1	1	0	0	0	1	0	1
U_02	Panstrongylus_lutzi	1	0	1	1	0	0	0	1	0	0
U_02	Triatoma_costalimai	1	0	1	1	0	0	0	1	0	0
U_02	Triatoma_vitticeps	1	0	1	1	0	0	0	1	0	0
U_02	Triatoma_melanocephala	1	0	1	1	0	0	0	1	0	0
U_02	Triatoma_baratai	1	0	1	1	0	0	0	1	0	0
U_02	Rhodnius_prolixus	1	0	1	1	0	0	0	1	1	0
U_02	Rhodnius_neglectus	1	0	1	1	0	0	0	1	1	0
U_02	Panstrongylus_megistus	1	0	1	1	0	0	0	1	0	1
U_02	Panstrongylus_geniculatus	1	0	1	1	0	0	0	1	0	0
U_02	Panstrongylus_rufotuberculatus	1	0	1	1	0	0	0	1	0	0
U_02	Panstrongylus_lignarius	1	0	1	1	0	0	0	1	0	0
U_02	Rhodnius_pictipes	1	0	1	1	0	0	0	1	1	0
U_02	Rhodnius_nasutus	1	0	1	1	0	0	0	1	1	0
U_02	Rhodnius_ecuadoriensis	1	0	1	1	0	0	0	1	1	0
U_02	Rhodnius_robustus	1	0	1	1	0	0	0	1	1	0
U_02	Rhodnius_domesticus	1	0	1	1	0	0	0	1	1	0
U_02	Psammolestes_tertius	1	0	1	1	0	0	0	1	1	0
U_02	Triatoma_pseudomaculata	1	0	1	1	0	0	0	1	0	1
U_02	Triatoma_sherlocki	1	0	1	1	0	0	0	1	0	0
U_02	Triatoma_tibiamaculata	1	0	1	1	0	0	0	1	0	0
U_02	Triatoma_carcavalloi	1	0	1	1	0	0	0	1	0	0
U_02	Triatoma_guazu	0	0	1	1	0	0	0	1	0	0
U_02	Triatoma_matogrossensis	1	0	1	1	0	0	0	1	0	0
U_02	Triatoma_juazeirensis	1	0	1	1	0	0	0	1	0	0
U_02	Triatoma_delpontei	1	0	1	1	0	0	0	1	0	0
U_02	Triatoma_maculata	1	0	1	1	0	0	0	1	0	0
U_03	Panstrongylus_diasi	1	0	0	0	0	0	0	1	0	0
U_03	Triatoma_infestans	1	0	0	0	0	0	0	1	0	0
U_03	Triatoma_sordida	1	0	0	0	0	0	0	1	0	1
U_03	Cavernicola_lenti	1	0	0	0	0	0	0	1	0	0
U_03	Triatoma_lenti	1	0	0	0	0	0	0	1	0	0
U_03	Triatoma_rubrovaria	0	0	0	0	0	0	0	1	0	1
U_03	Triatoma_brasiliensis	1	0	0	0	0	0	0	1	0	1
U_03	Panstrongylus_lutzi	1	0	0	0	0	0	0	1	0	0
U_03	Triatoma_costalimai	1	0	0	0	0	0	0	1	0	0
U_03	Triatoma_vitticeps	1	0	0	0	0	0	0	1	0	0
U_03	Triatoma_melanocephala	1	0	0	0	0	0	0	1	0	0
U_03	Triatoma_baratai	0	0	0	0	0	0	0	1	0	0
U_03	Rhodnius_prolixus	1	0	0	0	0	0	0	1	1	0
U_03	Rhodnius_neglectus	1	0	0	0	0	0	0	1	1	0
U_03	Panstrongylus_megistus	1	0	0	0	0	0	0	1	0	1
U_03	Panstrongylus_geniculatus	1	0	0	0	0	0	0	1	0	0
U_03	Panstrongylus_rufotuberculatus	0	0	0	0	0	0	0	1	0	0
U_03	Panstrongylus_lignarius	1	0	0	0	0	0	0	1	0	0
U_03	Rhodnius_pictipes	0	0	0	0	0	0	0	1	1	0
U_03	Rhodnius_nasutus	1	0	0	0	0	0	0	1	1	0
U_03	Rhodnius_ecuadoriensis	1	0	0	0	0	0	0	1	1	0
U_03	Rhodnius_robustus	1	0	0	0	0	0	0	1	1	0
U_03	Rhodnius_domesticus	1	0	0	0	0	0	0	1	1	0
U_03	Psammolestes_tertius	1	0	0	0	0	0	0	1	1	0
U_03	Triatoma_pseudomaculata	0	0	0	0	0	0	0	1	0	1
U_03	Triatoma_sherlocki	1	0	0	0	0	0	0	1	0	0
U_03	Triatoma_tibiamaculata	1	0	0	0	0	0	0	1	0	0
U_03	Triatoma_carcavalloi	1	0	0	0	0	0	0	1	0	0
U_03	Triatoma_guazu	0	0	0	0	0	0	0	1	0	0
U_03	Triatoma_matogrossensis	0	0	0	0	0	0	0	1	0	0
U_03	Triatoma_juazeirensis	1	0	0	0	0	0	0	1	0	0
U_03	Triatoma_delpontei	0	0	0	0	0	0	0	1	0	0
U_03	Triatoma_maculata	0	0	0	0	0	0	0	1	0	0
U_04	Panstrongylus_diasi	1	0	1	1	0	1	0	1	0	0
U_04	Triatoma_infestans	1	0	1	1	0	1	0	1	0	0
U_04	Triatoma_sordida	1	0	1	1	0	1	0	1	0	1
U_04	Cavernicola_lenti	1	0	1	1	0	1	0	1	0	0
U_04	Triatoma_lenti	1	0	1	1	0	1	0	1	0	0
U_04	Triatoma_rubrovaria	1	0	1	1	0	1	0	1	0	1
U_04	Triatoma_brasiliensis	1	0	1	1	0	1	0	1	0	1
U_04	Panstrongylus_lutzi	0	0	1	1	0	1	0	1	0	0
U_04	Triatoma_costalimai	1	0	1	1	0	1	0	1	0	0
U_04	Triatoma_vitticeps	1	0	1	1	0	1	0	1	0	0
U_04	Triatoma_melanocephala	1	0	1	1	0	1	0	1	0	0
U_04	Triatoma_baratai	1	0	1	1	0	1	0	1	0	0
U_04	Rhodnius_prolixus	1	0	1	1	0	1	0	1	1	0
U_04	Rhodnius_neglectus	1	0	1	1	0	1	0	1	1	0
U_04	Panstrongylus_megistus	1	0	1	1	0	1	0	1	0	1
U_04	Panstrongylus_geniculatus	1	0	1	1	0	1	0	1	0	0
U_04	Panstrongylus_rufotuberculatus	1	0	1	1	0	1	0	1	0	0
U_04	Panstrongylus_lignarius	1	0	1	1	0	1	0	1	0	0
U_04	Rhodnius_pictipes	1	0	1	1	0	1	0	1	1	0
U_04	Rhodnius_nasutus	1	0	1	1	0	1	0	1	1	0
U_04	Rhodnius_ecuadoriensis	1	0	1	1	0	1	0	1	1	0
U_04	Rhodnius_robustus	1	0	1	1	0	1	0	1	1	0
U_04	Rhodnius_domesticus	1	0	1	1	0	1	0	1	1	0
U_04	Psammolestes_tertius	1	0	1	1	0	1	0	1	1	0
U_04	Triatoma_pseudomaculata	0	0	1	1	0	1	0	1	0	1
U_04	Triatoma_sherlocki	1	0	1	1	0	1	0	1	0	0
U_04	Triatoma_tibiamaculata	1	0	1	1	0	1	0	1	0	0
U_04	Triatoma_carcavalloi	1	0	1	1	0	1	0	1	0	0
U_04	Triatoma_guazu	1	0	1	1	0	1	0	1	0	0
U_04	Triatoma_matogrossensis	1	0	1	1	0	1	0	1	0	0
U_04	Triatoma_juazeirensis	1	0	1	1	0	1	0	1	0	0
U_04	Triatoma_delpontei	1	0	1	1	0	1	0	1	0	0
U_04	Triatoma_maculata	1	0	1	1	0	1	0	1	0	0
U_05	Panstrongylus_diasi	0	1	1	0	0	1	0	0	0	0
U_05	Triatoma_infestans	0	1	1	0	0	1	0	0	0	0
U_05	Triatoma_sordida	1	1	1	0	0	1	0	0	0	1
U_05	Cavernicola_lenti	1	1	1	0	0	1	0	0	0	0
U_05	Triatoma_lenti	1	1	1	0	0	1	0	0	0	0
U_05	Triatoma_rubrovaria	0	1	1	0	0	1	0	0	0	1
U_05	Triatoma_brasiliensis	0	1	1	0	0	1	0	0	0	1
U_05	Panstrongylus_lutzi	0	1	1	0	0	1	0	0	0	0
U_05	Triatoma_costalimai	0	1	1	0	0	1	0	0	0	0
U_05	Triatoma_vitticeps	1	1	1	0	0	1	0	0	0	0
U_05	Triatoma_melanocephala	1	1	1	0	0	1	0	0	0	0
U_05	Triatoma_baratai	0	1	1	0	0	1	0	0	0	0
U_05	Rhodnius_prolixus	1	1	1	0	0	1	0	0	1	0
U_05	Rhodnius_neglectus	0	1	1	0	0	1	0	0	1	0
U_05	Panstrongylus_megistus	1	1	1	0	0	1	0	0	0	1
U_05	Panstrongylus_geniculatus	1	1	1	0	0	1	0	0	0	0
U_05	Panstrongylus_rufotuberculatus	1	1	1	0	0	1	0	0	0	0
U_05	Panstrongylus_lignarius	0	1	1	0	0	1	0	0	0	0
U_05	Rhodnius_pictipes	1	1	1	0	0	1	0	0	1	0
U_05	Rhodnius_nasutus	1	1	1	0	0	1	0	0	1	0
U_05	Rhodnius_ecuadoriensis	1	1	1	0	0	1	0	0	1	0
U_05	Rhodnius_robustus	1	1	1	0	0	1	0	0	1	0
U_05	Rhodnius_domesticus	1	1	1	0	0	1	0	0	1	0
U_05	Psammolestes_tertius	1	1	1	0	0	1	0	0	1	0
U_05	Triatoma_pseudomaculata	0	1	1	0	0	1	0	0	0	1
U_05	Triatoma_sherlocki	1	1	1	0	0	1	0	0	0	0
U_05	Triatoma_tibiamaculata	0	1	1	0	0	1	0	0	0	0
U_05	Triatoma_carcavalloi	1	1	1	0	0	1	0	0	0	0
U_05	Triatoma_guazu	0	1	1	0	0	1	0	0	0	0
U_05	Triatoma_matogrossensis	1	1	1	0	0	1	0	0	0	0
U_05	Triatoma_juazeirensis	1	1	1	0	0	1	0	0	0	0
U_05	Triatoma_delpontei	1	1	1	0	0	1	0	0	0	0
U_05	Triatoma_maculata	1	1	1	0	0	1	0	0	0	0
U_06	Panstrongylus_diasi	0	0	1	0	0	0	0	0	0	0
U_06	Triatoma_infestans	0	0	1	0	0	0	0	0	0	0
U_06	Triatoma_sordida	0	0	1	0	0	0	0	0	0	1
U_06	Cavernicola_lenti	1	0	1	0	0	0	0	0	0	0
U_06	Triatoma_lenti	1	0	1	0	0	0	0	0	0	0
U_06	Triatoma_rubrovaria	0	0	1	0	0	0	0	0	0	1
U_06	Triatoma_brasiliensis	1	0	1	0	0	0	0	0	0	1
U_06	Panstrongylus_lutzi	0	0	1	0	0	0	0	0	0	0
U_06	Triatoma_costalimai	0	0	1	0	0	0	0	0	0	0
U_06	Triatoma_vitticeps	0	0	1	0	0	0	0	0	0	0
U_06	Triatoma_melanocephala	0	0	1	0	0	0	0	0	0	0
U_06	Triatoma_baratai	1	0	1	0	0	0	0	0	0	0
U_06	Rhodnius_prolixus	0	0	1	0	0	0	0	0	1	0
U_06	Rhodnius_neglectus	1	0	1	0	0	0	0	0	1	0
U_06	Panstrongylus_megistus	1	0	1	0	0	0	0	0	0	1
U_06	Panstrongylus_geniculatus	0	0	1	0	0	0	0	0	0	0
U_06	Panstrongylus_rufotuberculatus	0	0	1	0	0	0	0	0	0	0
U_06	Panstrongylus_lignarius	0	0	1	0	0	0	0	0	0	0
U_06	Rhodnius_pictipes	0	0	1	0	0	0	0	0	1	0
U_06	Rhodnius_nasutus	1	0	1	0	0	0	0	0	1	0
U_06	Rhodnius_ecuadoriensis	1	0	1	0	0	0	0	0	1	0
U_06	Rhodnius_robustus	1	0	1	0	0	0	0	0	1	0
U_06	Rhodnius_domesticus	1	0	1	0	0	0	0	0	1	0
U_06	Psammolestes_tertius	1	0	1	0	0	0	0	0	1	0
U_06	Triatoma_pseudomaculata	0	0	1	0	0	0	0	0	0	1
U_06	Triatoma_sherlocki	1	0	1	0	0	0	0	0	0	0
U_06	Triatoma_tibiamaculata	1	0	1	0	0	0	0	0	0	0
U_06	Triatoma_carcavalloi	0	0	1	0	0	0	0	0	0	0
U_06	Triatoma_guazu	0	0	1	0	0	0	0	0	0	0
U_06	Triatoma_matogrossensis	1	0	1	0	0	0	0	0	0	0
U_06	Triatoma_juazeirensis	0	0	1	0	0	0	0	0	0	0
U_06	Triatoma_delpontei	1	0	1	0	0	0	0	0	0	0
U_06	Triatoma_maculata	1	0	1	0	0	0	0	0	0	0
U_07	Panstrongylus_diasi	0	0	1	1	0	1	0	1	0	0
U_07	Triatoma_infestans	1	0	1	1	0	1	0	1	0	0
U_07	Triatoma_sordida	1	0	1	1	0	1	0	1	0	1
U_07	Cavernicola_lenti	1	0	1	1	0	1	0	1	0	0
U_07	Triatoma_lenti	1	0	1	1	0	1	0	1	0	0
U_07	Triatoma_rubrovaria	1	0	1	1	0	1	0	1	0	1
U_07	Triatoma_brasiliensis	1	0	1	1	0	1	0	1	0	1
U_07	Panstrongylus_lutzi	1	0	1	1	0	1	0	1	0	0
U_07	Triatoma_costalimai	1	0	1	1	0	1	0	1	0	0
U_07	Triatoma_vitticeps	1	0	1	1	0	1	0	1	0	0
U_07	Triatoma_melanocephala	1	0	1	1	0	1	0	1	0	0
U_07	Triatoma_baratai	1	0	1	1	0	1	0	1	0	0
U_07	Rhodnius_prolixus	1	0	1	1	0	1	0	1	1	0
U_07	Rhodnius_neglectus	1	0	1	1	0	1	0	1	1	0
U_07	Panstrongylus_megistus	1	0	1	1	0	1	0	1	0	1
U_07	Panstrongylus_geniculatus	1	0	1	1	0	1	0	1	0	0
U_07	Panstrongylus_rufotuberculatus	1	0	1	1	0	1	0	1	0	0
U_07	Panstrongylus_lignarius	1	0	1	1	0	1	0	1	0	0
U_07	Rhodnius_pictipes	1	0	1	1	0	1	0	1	1	0
U_07	Rhodnius_nasutus	1	0	1	1	0	1	0	1	1	0
U_07	Rhodnius_ecuadoriensis	1	0	1	1	0	1	0	1	1	0
U_07	Rhodnius_robustus	1	0	1	1	0	1	0	1	1	0
U_07	Rhodnius_domesticus	1	0	1	1	0	1	0	1	1	0
U_07	Psammolestes_tertius	0	0	1	1	0	1	0	1	1	0
U_07	Triatoma_pseudomaculata	1	0	1	1	0	1	0	1	0	1
U_07	Triatoma_sherlocki	1	0	1	1	0	1	0	1	0	0
U_07	Triatoma_tibiamaculata	1	0	1	1	0	1	0	1	0	0
U_07	Triatoma_carcavalloi	1	0	1	1	0	1	0	1	0	0
U_07	Triatoma_guazu	0	0	1	1	0	1	0	1	0	0
U_07	Triatoma_matogrossensis	0	0	1	1	0	1	0	1	0	0
U_07	Triatoma_juazeirensis	1	0	1	1	0	1	0	1	0	0
U_07	Triatoma_delpontei	1	0	1	1	0	1	0	1	0	0
U_07	Triatoma_maculata	1	0	1	1	0	1	0	1	0	0
U_08	Panstrongylus_diasi	1	0	0	1	0	1	0	1	0	0
U_08	Triatoma_infestans	1	0	0	1	0	1	0	1	0	0
U_08	Triatoma_sordida	1	0	0	1	0	1	0	1	0	1
U_08	Cavernicola_lenti	1	0	0	1	0	1	0	1	0	0
U_08	Triatoma_lenti	1	0	0	1	0	1	0	1	0	0
U_08	Triatoma_rubrovaria	1	0	0	1	0	1	0	1	0	1
U_08	Triatoma_brasiliensis	1	0	0	1	0	1	0	1	0	1
U_08	Panstrongylus_lutzi	1	0	0	1	0	1	0	1	0	0
U_08	Triatoma_costalimai	1	0	0	1	0	1	0	1	0	0
U_08	Triatoma_vitticeps	1	0	0	1	0	1	0	1	0	0
U_08	Triatoma_melanocephala	1	0	0	1	0	1	0	1	0	0
U_08	Triatoma_baratai	1	0	0	1	0	1	0	1	0	0
U_08	Rhodnius_prolixus	1	0	0	1	0	1	0	1	1	0
U_08	Rhodnius_neglectus	1	0	0	1	0	1	0	1	1	0
U_08	Panstrongylus_megistus	1	0	0	1	0	1	0	1	0	1
U_08	Panstrongylus_geniculatus	1	0	0	1	0	1	0	1	0	0
U_08	Panstrongylus_rufotuberculatus	1	0	0	1	0	1	0	1	0	0
U_08	Panstrongylus_lignarius	1	0	0	1	0	1	0	1	0	0
U_08	Rhodnius_pictipes	1	0	0	1	0	1	0	1	1	0
U_08	Rhodnius_nasutus	1	0	0	1	0	1	0	1	1	0
U_08	Rhodnius_ecuadoriensis	1	0	0	1	0	1	0	1	1	0
U_08	Rhodnius_robustus	1	0	0	1	0	1	0	1	1	0
U_08	Rhodnius_domesticus	1	0	0	1	0	1	0	1	1	0
U_08	Psammolestes_tertius	0	0	0	1	0	1	0	1	1	0
U_08	Triatoma_pseudomaculata	1	0	0	1	0	1	0	1	0	1
U_08	Triatoma_sherlocki	1	0	0	1	0	1	0	1	0	0
U_08	Triatoma_tibiamaculata	1	0	0	1	0	1	0	1	0	0
U_08	Triatoma_carcavalloi	1	0	0	1	0	1	0	1	0	0
U_08	Triatoma_guazu	1	0	0	1	0	1	0	1	0	0
U_08	Triatoma_matogrossensis	0	0	0	1	0	1	0	1	0	0
U_08	Triatoma_juazeirensis	1	0	0	1	0	1	0	1	0	0
U_08	Triatoma_delpontei	1	0	0	1	0	1	0	1	0	0
U_08	Triatoma_maculata	1	0	0	1	0	1	0	1	0	0
U_09	Panstrongylus_diasi	1	1	0	1	0	1	0	0	0	0
U_09	Triatoma_infestans	1	1	0	1	0	1	0	0	0	0
U_09	Triatoma_sordida	1	1	0	1	0	1	0	0	0	1
U_09	Cavernicola_lenti	1	1	0	1	0	1	0	0	0	0
U_09	Triatoma_lenti	1	1	0	1	0	1	0	0	0	0
U_09	Triatoma_rubrovaria	1	1	0	1	0	1	0	0	0	1
U_09	Triatoma_brasiliensis	1	1	0	1	0	1	0	0	0	1
U_09	Panstrongylus_lutzi	1	1	0	1	0	1	0	0	0	0
U_09	Triatoma_costalimai	1	1	0	1	0	1	0	0	0	0
U_09	Triatoma_vitticeps	1	1	0	1	0	1	0	0	0	0
U_09	Triatoma_melanocephala	1	1	0	1	0	1	0	0	0	0
U_09	Triatoma_baratai	1	1	0	1	0	1	0	0	0	0
U_09	Rhodnius_prolixus	1	1	0	1	0	1	0	0	1	0
U_09	Rhodnius_neglectus	1	1	0	1	0	1	0	0	1	0
U_09	Panstrongylus_megistus	1	1	0	1	0	1	0	0	0	1
U_09	Panstrongylus_geniculatus	1	1	0	1	0	1	0	0	0	0
U_09	Panstrongylus_rufotuberculatus	1	1	0	1	0	1	0	0	0	0
U_09	Panstrongylus_lignarius	1	1	0	1	0	1	0	0	0	0
U_09	Rhodnius_pictipes	0	1	0	1	0	1	0	0	1	0
U_09	Rhodnius_nasutus	1	1	0	1	0	1	0	0	1	0
U_09	Rhodnius_ecuadoriensis	1	1	0	1	0	1	0	0	1	0
U_09	Rhodnius_robustus	1	1	0	1	0	1	0	0	1	0
U_09	Rhodnius_domesticus	1	1	0	1	0	1	0	0	1	0
U_09	Psammolestes_tertius	0	1	0	1	0	1	0	0	1	0
U_09	Triatoma_pseudomaculata	1	1	0	1	0	1	0	0	0	1
U_09	Triatoma_sherlocki	1	1	0	1	0	1	0	0	0	0
U_09	Triatoma_tibiamaculata	1	1	0	1	0	1	0	0	0	0
U_09	Triatoma_carcavalloi	1	1	0	1	0	1	0	0	0	0
U_09	Triatoma_guazu	0	1	0	1	0	1	0	0	0	0
U_09	Triatoma_matogrossensis	0	1	0	1	0	1	0	0	0	0
U_09	Triatoma_juazeirensis	1	1	0	1	0	1	0	0	0	0
U_09	Triatoma_delpontei	1	1	0	1	0	1	0	0	0	0
U_09	Triatoma_maculata	1	1	0	1	0	1	0	0	0	0
U_10	Panstrongylus_diasi	0	1	1	1	1	0	1	1	0	0
U_10	Triatoma_infestans	1	1	1	1	1	0	1	1	0	0
U_10	Triatoma_sordida	1	1	1	1	1	0	1	1	0	1
U_10	Cavernicola_lenti	1	1	1	1	1	0	1	1	0	0
U_10	Triatoma_rubrovaria	0	1	1	1	1	0	1	1	0	1
U_10	Triatoma_brasiliensis	1	1	1	1	1	0	1	1	0	1
U_10	Panstrongylus_lutzi	1	1	1	1	1	0	1	1	0	0
U_10	Triatoma_costalimai	0	1	1	1	1	0	1	1	0	0
U_10	Triatoma_vitticeps	1	1	1	1	1	0	1	1	0	0
U_10	Triatoma_baratai	1	1	1	1	1	0	1	1	0	0
U_10	Rhodnius_prolixus	1	1	1	1	1	0	1	1	1	0
U_10	Rhodnius_neglectus	1	1	1	1	1	0	1	1	1	0
U_10	Panstrongylus_megistus	1	1	1	1	1	0	1	1	0	1
U_10	Panstrongylus_geniculatus	1	1	1	1	1	0	1	1	0	0
U_10	Panstrongylus_lignarius	1	1	1	1	1	0	1	1	0	0
U_10	Rhodnius_pictipes	1	1	1	1	1	0	1	1	1	0
U_10	Rhodnius_nasutus	1	1	1	1	1	0	1	1	1	0
U_10	Rhodnius_ecuadoriensis	1	1	1	1	1	0	1	1	1	0
U_10	Rhodnius_robustus	0	1	1	1	1	0	1	1	1	0
U_10	Rhodnius_domesticus	1	1	1	1	1	0	1	1	1	0
U_10	Triatoma_pseudomaculata	1	1	1	1	1	0	1	1	0	1
U_10	Triatoma_sherlocki	1	1	1	1	1	0	1	1	0	0
U_10	Triatoma_tibiamaculata	0	1	1	1	1	0	1	1	0	0
U_10	Triatoma_matogrossensis	1	1	1	1	1	0	1	1	0	0
U_10	Triatoma_delpontei	1	1	1	1	1	0	1	1	0	0
U_10	Triatoma_maculata	1	1	1	1	1	0	1	1	0	0
U_11	Panstrongylus_diasi	1	0	1	0	0	0	0	1	0	0
U_11	Triatoma_infestans	1	0	1	0	0	0	0	1	0	0
U_11	Triatoma_sordida	1	0	1	0	0	0	0	1	0	1
U_11	Cavernicola_lenti	1	0	1	0	0	0	0	1	0	0
U_11	Triatoma_lenti	1	0	1	0	0	0	0	1	0	0
U_11	Triatoma_rubrovaria	1	0	1	0	0	0	0	1	0	1
U_11	Triatoma_brasiliensis	1	0	1	0	0	0	0	1	0	1
U_11	Panstrongylus_lutzi	1	0	1	0	0	0	0	1	0	0
U_11	Triatoma_costalimai	0	0	1	0	0	0	0	1	0	0
U_11	Triatoma_vitticeps	1	0	1	0	0	0	0	1	0	0
U_11	Triatoma_melanocephala	1	0	1	0	0	0	0	1	0	0
U_11	Triatoma_baratai	1	0	1	0	0	0	0	1	0	0
U_11	Rhodnius_prolixus	0	0	1	0	0	0	0	1	1	0
U_11	Rhodnius_neglectus	1	0	1	0	0	0	0	1	1	0
U_11	Panstrongylus_megistus	1	0	1	0	0	0	0	1	0	1
U_11	Panstrongylus_geniculatus	1	0	1	0	0	0	0	1	0	0
U_11	Panstrongylus_rufotuberculatus	1	0	1	0	0	0	0	1	0	0
U_11	Panstrongylus_lignarius	1	0	1	0	0	0	0	1	0	0
U_11	Rhodnius_pictipes	0	0	1	0	0	0	0	1	1	0
U_11	Rhodnius_nasutus	1	0	1	0	0	0	0	1	1	0
U_11	Rhodnius_ecuadoriensis	0	0	1	0	0	0	0	1	1	0
U_11	Rhodnius_robustus	1	0	1	0	0	0	0	1	1	0
U_11	Rhodnius_domesticus	1	0	1	0	0	0	0	1	1	0
U_11	Psammolestes_tertius	0	0	1	0	0	0	0	1	1	0
U_11	Triatoma_pseudomaculata	0	0	1	0	0	0	0	1	0	1
U_11	Triatoma_sherlocki	1	0	1	0	0	0	0	1	0	0
U_11	Triatoma_tibiamaculata	1	0	1	0	0	0	0	1	0	0
U_11	Triatoma_carcavalloi	1	0	1	0	0	0	0	1	0	0
U_11	Triatoma_guazu	1	0	1	0	0	0	0	1	0	0
U_11	Triatoma_matogrossensis	0	0	1	0	0	0	0	1	0	0
U_11	Triatoma_juazeirensis	1	0	1	0	0	0	0	1	0	0
U_11	Triatoma_delpontei	1	0	1	0	0	0	0	1	0	0
U_11	Triatoma_maculata	1	0	1	0	0	0	0	1	0	0
U_12	Panstrongylus_diasi	1	0	1	0	0	0	1	0	0	0
U_12	Triatoma_infestans	1	0	1	0	0	0	1	0	0	0
U_12	Triatoma_sordida	1	0	1	0	0	0	1	0	0	1
U_12	Cavernicola_lenti	1	0	1	0	0	0	1	0	0	0
U_12	Triatoma_rubrovaria	0	0	1	0	0	0	1	0	0	1
U_12	Triatoma_brasiliensis	1	0	1	0	0	0	1	0	0	1
U_12	Panstrongylus_lutzi	1	0	1	0	0	0	1	0	0	0
U_12	Triatoma_costalimai	1	0	1	0	0	0	1	0	0	0
U_12	Triatoma_vitticeps	1	0	1	0	0	0	1	0	0	0
U_12	Triatoma_baratai	1	0	1	0	0	0	1	0	0	0
U_12	Rhodnius_prolixus	1	0	1	0	0	0	1	0	1	0
U_12	Rhodnius_neglectus	1	0	1	0	0	0	1	0	1	0
U_12	Panstrongylus_megistus	1	0	1	0	0	0	1	0	0	1
U_12	Panstrongylus_geniculatus	1	0	1	0	0	0	1	0	0	0
U_12	Panstrongylus_lignarius	1	0	1	0	0	0	1	0	0	0
U_12	Rhodnius_pictipes	0	0	1	0	0	0	1	0	1	0
U_12	Rhodnius_nasutus	0	0	1	0	0	0	1	0	1	0
U_12	Rhodnius_ecuadoriensis	1	0	1	0	0	0	1	0	1	0
U_12	Rhodnius_robustus	1	0	1	0	0	0	1	0	1	0
U_12	Rhodnius_domesticus	1	0	1	0	0	0	1	0	1	0
U_12	Triatoma_pseudomaculata	1	0	1	0	0	0	1	0	0	1
U_12	Triatoma_sherlocki	1	0	1	0	0	0	1	0	0	0
U_12	Triatoma_tibiamaculata	1	0	1	0	0	0	1	0	0	0
U_12	Triatoma_matogrossensis	1	0	1	0	0	0	1	0	0	0
U_12	Triatoma_delpontei	1	0	1	0	0	0	1	0	0	0
U_12	Triatoma_maculata	1	0	1	0	0	0	1	0	0	0
U_13	Panstrongylus_diasi	1	0	1	0	1	0	1	1	0	0
U_13	Triatoma_infestans	1	0	1	0	1	0	1	1	0	0
U_13	Triatoma_sordida	1	0	1	0	1	0	1	1	0	1
U_13	Cavernicola_lenti	1	0	1	0	1	0	1	1	0	0
U_13	Triatoma_rubrovaria	0	0	1	0	1	0	1	1	0	1
U_13	Triatoma_brasiliensis	1	0	1	0	1	0	1	1	0	1
U_13	Panstrongylus_lutzi	1	0	1	0	1	0	1	1	0	0
U_13	Triatoma_costalimai	1	0	1	0	1	0	1	1	0	0
U_13	Triatoma_vitticeps	1	0	1	0	1	0	1	1	0	0
U_13	Triatoma_baratai	1	0	1	0	1	0	1	1	0	0
U_13	Rhodnius_prolixus	0	0	1	0	1	0	1	1	1	0
U_13	Rhodnius_neglectus	1	0	1	0	1	0	1	1	1	0
U_13	Panstrongylus_megistus	1	0	1	0	1	0	1	1	0	1
U_13	Panstrongylus_geniculatus	1	0	1	0	1	0	1	1	0	0
U_13	Panstrongylus_lignarius	1	0	1	0	1	0	1	1	0	0
U_13	Rhodnius_pictipes	0	0	1	0	1	0	1	1	1	0
U_13	Rhodnius_nasutus	0	0	1	0	1	0	1	1	1	0
U_13	Rhodnius_ecuadoriensis	1	0	1	0	1	0	1	1	1	0
U_13	Rhodnius_robustus	1	0	1	0	1	0	1	1	1	0
U_13	Rhodnius_domesticus	1	0	1	0	1	0	1	1	1	0
U_13	Triatoma_pseudomaculata	1	0	1	0	1	0	1	1	0	1
U_13	Triatoma_sherlocki	1	0	1	0	1	0	1	1	0	0
U_13	Triatoma_tibiamaculata	0	0	1	0	1	0	1	1	0	0
U_13	Triatoma_matogrossensis	1	0	1	0	1	0	1	1	0	0
U_13	Triatoma_delpontei	0	0	1	0	1	0	1	1	0	0
U_13	Triatoma_maculata	1	0	1	0	1	0	1	1	0	0
U_14	Panstrongylus_diasi	1	0	1	0	0	0	0	0	0	0
U_14	Triatoma_infestans	1	0	1	0	0	0	0	0	0	0
U_14	Triatoma_sordida	1	0	1	0	0	0	0	0	0	1
U_14	Cavernicola_lenti	1	0	1	0	0	0	0	0	0	0
U_14	Triatoma_lenti	1	0	1	0	0	0	0	0	0	0
U_14	Triatoma_rubrovaria	1	0	1	0	0	0	0	0	0	1
U_14	Triatoma_brasiliensis	1	0	1	0	0	0	0	0	0	1
U_14	Panstrongylus_lutzi	1	0	1	0	0	0	0	0	0	0
U_14	Triatoma_costalimai	1	0	1	0	0	0	0	0	0	0
U_14	Triatoma_vitticeps	0	0	1	0	0	0	0	0	0	0
U_14	Triatoma_melanocephala	1	0	1	0	0	0	0	0	0	0
U_14	Triatoma_baratai	1	0	1	0	0	0	0	0	0	0
U_14	Rhodnius_prolixus	0	0	1	0	0	0	0	0	1	0
U_14	Rhodnius_neglectus	0	0	1	0	0	0	0	0	1	0
U_14	Panstrongylus_megistus	1	0	1	0	0	0	0	0	0	1
U_14	Panstrongylus_geniculatus	0	0	1	0	0	0	0	0	0	0
U_14	Panstrongylus_rufotuberculatus	1	0	1	0	0	0	0	0	0	0
U_14	Panstrongylus_lignarius	1	0	1	0	0	0	0	0	0	0
U_14	Rhodnius_pictipes	0	0	1	0	0	0	0	0	1	0
U_14	Rhodnius_nasutus	0	0	1	0	0	0	0	0	1	0
U_14	Rhodnius_ecuadoriensis	1	0	1	0	0	0	0	0	1	0
U_14	Rhodnius_robustus	0	0	1	0	0	0	0	0	1	0
U_14	Rhodnius_domesticus	1	0	1	0	0	0	0	0	1	0
U_14	Psammolestes_tertius	1	0	1	0	0	0	0	0	1	0
U_14	Triatoma_pseudomaculata	1	0	1	0	0	0	0	0	0	1
U_14	Triatoma_sherlocki	1	0	1	0	0	0	0	0	0	0
U_14	Triatoma_tibiamaculata	1	0	1	0	0	0	0	0	0	0
U_14	Triatoma_carcavalloi	1	0	1	0	0	0	0	0	0	0
U_14	Triatoma_guazu	0	0	1	0	0	0	0	0	0	0
U_14	Triatoma_matogrossensis	0	0	1	0	0	0	0	0	0	0
U_14	Triatoma_juazeirensis	1	0	1	0	0	0	0	0	0	0
U_14	Triatoma_delpontei	1	0	1	0	0	0	0	0	0	0
U_14	Triatoma_maculata	1	0	1	0	0	0	0	0	0	0
U_15	Panstrongylus_diasi	1	0	0	0	0	0	1	1	0	0
U_15	Triatoma_infestans	1	0	0	0	0	0	1	1	0	0
U_15	Triatoma_sordida	1	0	0	0	0	0	1	1	0	1
U_15	Cavernicola_lenti	1	0	0	0	0	0	1	1	0	0
U_15	Triatoma_rubrovaria	0	0	0	0	0	0	1	1	0	1
U_15	Triatoma_brasiliensis	1	0	0	0	0	0	1	1	0	1
U_15	Panstrongylus_lutzi	1	0	0	0	0	0	1	1	0	0
U_15	Triatoma_costalimai	1	0	0	0	0	0	1	1	0	0
U_15	Triatoma_vitticeps	1	0	0	0	0	0	1	1	0	0
U_15	Triatoma_baratai	1	0	0	0	0	0	1	1	0	0
U_15	Rhodnius_prolixus	0	0	0	0	0	0	1	1	1	0
U_15	Rhodnius_neglectus	1	0	0	0	0	0	1	1	1	0
U_15	Panstrongylus_megistus	1	0	0	0	0	0	1	1	0	1
U_15	Panstrongylus_geniculatus	1	0	0	0	0	0	1	1	0	0
U_15	Panstrongylus_lignarius	1	0	0	0	0	0	1	1	0	0
U_15	Rhodnius_pictipes	1	0	0	0	0	0	1	1	1	0
U_15	Rhodnius_nasutus	0	0	0	0	0	0	1	1	1	0
U_15	Rhodnius_ecuadoriensis	1	0	0	0	0	0	1	1	1	0
U_15	Rhodnius_robustus	0	0	0	0	0	0	1	1	1	0
U_15	Rhodnius_domesticus	1	0	0	0	0	0	1	1	1	0
U_15	Triatoma_pseudomaculata	1	0	0	0	0	0	1	1	0	1
U_15	Triatoma_sherlocki	1	0	0	0	0	0	1	1	0	0
U_15	Triatoma_tibiamaculata	0	0	0	0	0	0	1	1	0	0
U_15	Triatoma_matogrossensis	1	0	0	0	0	0	1	1	0	0
U_15	Triatoma_delpontei	0	0	0	0	0	0	1	1	0	0
U_15	Triatoma_maculata	1	0	0	0	0	0	1	1	0	0
U_16	Panstrongylus_diasi	1	1	1	1	1	0	1	1	0	0
U_16	Triatoma_infestans	1	1	1	1	1	0	1	1	0	0
U_16	Triatoma_sordida	1	1	1	1	1	0	1	1	0	1
U_16	Cavernicola_lenti	1	1	1	1	1	0	1	1	0	0
U_16	Triatoma_rubrovaria	1	1	1	1	1	0	1	1	0	1
U_16	Triatoma_brasiliensis	1	1	1	1	1	0	1	1	0	1
U_16	Panstrongylus_lutzi	1	1	1	1	1	0	1	1	0	0
U_16	Triatoma_costalimai	1	1	1	1	1	0	1	1	0	0
U_16	Triatoma_vitticeps	1	1	1	1	1	0	1	1	0	0
U_16	Triatoma_baratai	1	1	1	1	1	0	1	1	0	0
U_16	Rhodnius_prolixus	1	1	1	1	1	0	1	1	1	0
U_16	Rhodnius_neglectus	1	1	1	1	1	0	1	1	1	0
U_16	Panstrongylus_megistus	1	1	1	1	1	0	1	1	0	1
U_16	Panstrongylus_geniculatus	1	1	1	1	1	0	1	1	0	0
U_16	Panstrongylus_lignarius	1	1	1	1	1	0	1	1	0	0
U_16	Rhodnius_pictipes	1	1	1	1	1	0	1	1	1	0
U_16	Rhodnius_nasutus	1	1	1	1	1	0	1	1	1	0
U_16	Rhodnius_ecuadoriensis	1	1	1	1	1	0	1	1	1	0
U_16	Rhodnius_robustus	0	1	1	1	1	0	1	1	1	0
U_16	Rhodnius_domesticus	1	1	1	1	1	0	1	1	1	0
U_16	Triatoma_pseudomaculata	1	1	1	1	1	0	1	1	0	1
U_16	Triatoma_sherlocki	1	1	1	1	1	0	1	1	0	0
U_16	Triatoma_tibiamaculata	0	1	1	1	1	0	1	1	0	0
U_16	Triatoma_matogrossensis	1	1	1	1	1	0	1	1	0	0
U_16	Triatoma_delpontei	1	1	1	1	1	0	1	1	0	0
U_16	Triatoma_maculata	1	1	1	1	1	0	1	1	0	0
U_17	Panstrongylus_diasi	1	0	1	1	1	0	1	1	0	0
U_17	Triatoma_infestans	0	0	1	1	1	0	1	1	0	0
U_17	Triatoma_sordida	1	0	1	1	1	0	1	1	0	1
U_17	Cavernicola_lenti	1	0	1	1	1	0	1	1	0	0
U_17	Triatoma_rubrovaria	1	0	1	1	1	0	1	1	0	1
U_17	Triatoma_brasiliensis	0	0	1	1	1	0	1	1	0	1
U_17	Panstrongylus_lutzi	1	0	1	1	1	0	1	1	0	0
U_17	Triatoma_costalimai	0	0	1	1	1	0	1	1	0	0
U_17	Triatoma_vitticeps	1	0	1	1	1	0	1	1	0	0
U_17	Triatoma_baratai	1	0	1	1	1	0	1	1	0	0
U_17	Rhodnius_prolixus	0	0	1	1	1	0	1	1	1	0
U_17	Rhodnius_neglectus	1	0	1	1	1	0	1	1	1	0
U_17	Panstrongylus_megistus	1	0	1	1	1	0	1	1	0	1
U_17	Panstrongylus_geniculatus	1	0	1	1	1	0	1	1	0	0
U_17	Panstrongylus_lignarius	1	0	1	1	1	0	1	1	0	0
U_17	Rhodnius_pictipes	1	0	1	1	1	0	1	1	1	0
U_17	Rhodnius_nasutus	1	0	1	1	1	0	1	1	1	0
U_17	Rhodnius_ecuadoriensis	1	0	1	1	1	0	1	1	1	0
U_17	Rhodnius_robustus	1	0	1	1	1	0	1	1	1	0
U_17	Rhodnius_domesticus	1	0	1	1	1	0	1	1	1	0
U_17	Triatoma_pseudomaculata	1	0	1	1	1	0	1	1	0	1
U_17	Triatoma_sherlocki	1	0	1	1	1	0	1	1	0	0
U_17	Triatoma_tibiamaculata	1	0	1	1	1	0	1	1	0	0
U_17	Triatoma_matogrossensis	1	0	1	1	1	0	1	1	0	0
U_17	Triatoma_delpontei	1	0	1	1	1	0	1	1	0	0
U_17	Triatoma_maculata	1	0	1	1	1	0	1	1	0	0
U_18	Panstrongylus_diasi	0	0	1	0	0	0	0	1	0	0
U_18	Triatoma_infestans	0	0	1	0	0	0	0	1	0	0
U_18	Triatoma_sordida	1	0	1	0	0	0	0	1	0	1
U_18	Cavernicola_lenti	1	0	1	0	0	0	0	1	0	0
U_18	Triatoma_lenti	0	0	1	0	0	0	0	1	0	0
U_18	Triatoma_rubrovaria	1	0	1	0	0	0	0	1	0	1
U_18	Triatoma_brasiliensis	1	0	1	0	0	0	0	1	0	1
U_18	Panstrongylus_lutzi	1	0	1	0	0	0	0	1	0	0
U_18	Triatoma_costalimai	0	0	1	0	0	0	0	1	0	0
U_18	Triatoma_vitticeps	0	0	1	0	0	0	0	1	0	0
U_18	Triatoma_melanocephala	1	0	1	0	0	0	0	1	0	0
U_18	Triatoma_baratai	1	0	1	0	0	0	0	1	0	0
U_18	Rhodnius_prolixus	1	0	1	0	0	0	0	1	1	0
U_18	Rhodnius_neglectus	0	0	1	0	0	0	0	1	1	0
U_18	Panstrongylus_megistus	0	0	1	0	0	0	0	1	0	1
U_18	Panstrongylus_geniculatus	0	0	1	0	0	0	0	1	0	0
U_18	Panstrongylus_rufotuberculatus	0	0	1	0	0	0	0	1	0	0
U_18	Panstrongylus_lignarius	0	0	1	0	0	0	0	1	0	0
U_18	Rhodnius_pictipes	1	0	1	0	0	0	0	1	1	0
U_18	Rhodnius_nasutus	0	0	1	0	0	0	0	1	1	0
U_18	Rhodnius_ecuadoriensis	1	0	1	0	0	0	0	1	1	0
U_18	Rhodnius_robustus	1	0	1	0	0	0	0	1	1	0
U_18	Rhodnius_domesticus	1	0	1	0	0	0	0	1	1	0
U_18	Psammolestes_tertius	0	0	1	0	0	0	0	1	1	0
U_18	Triatoma_pseudomaculata	0	0	1	0	0	0	0	1	0	1
U_18	Triatoma_sherlocki	0	0	1	0	0	0	0	1	0	0
U_18	Triatoma_tibiamaculata	0	0	1	0	0	0	0	1	0	0
U_18	Triatoma_carcavalloi	0	0	1	0	0	0	0	1	0	0
U_18	Triatoma_guazu	0	0	1	0	0	0	0	1	0	0
U_18	Triatoma_matogrossensis	0	0	1	0	0	0	0	1	0	0
U_18	Triatoma_juazeirensis	1	0	1	0	0	0	0	1	0	0
U_18	Triatoma_delpontei	0	0	1	0	0	0	0	1	0	0
U_18	Triatoma_maculata	1	0	1	0	0	0	0	1	0	0
U_19	Triatoma_infestans	1	0	0	0	1	0	0	1	0	0
U_19	Triatoma_sordida	1	0	0	0	1	0	0	1	0	1
U_19	Triatoma_lenti	0	0	0	0	1	0	0	1	0	0
U_19	Triatoma_rubrovaria	1	0	0	0	1	0	0	1	0	1
U_19	Triatoma_brasiliensis	1	0	0	0	1	0	0	1	0	1
U_19	Panstrongylus_lutzi	0	0	0	0	1	0	0	1	0	0
U_19	Triatoma_costalimai	1	0	0	0	1	0	0	1	0	0
U_19	Triatoma_vitticeps	0	0	0	0	1	0	0	1	0	0
U_19	Triatoma_melanocephala	1	0	0	0	1	0	0	1	0	0
U_19	Rhodnius_prolixus	0	0	0	0	1	0	0	1	1	0
U_19	Rhodnius_neglectus	0	0	0	0	1	0	0	1	1	0
U_19	Panstrongylus_megistus	1	0	0	0	1	0	0	1	0	1
U_19	Panstrongylus_geniculatus	0	0	0	0	1	0	0	1	0	0
U_19	Panstrongylus_lignarius	1	0	0	0	1	0	0	1	0	0
U_19	Rhodnius_pictipes	1	0	0	0	1	0	0	1	1	0
U_19	Rhodnius_nasutus	0	0	0	0	1	0	0	1	1	0
U_19	Rhodnius_ecuadoriensis	1	0	0	0	1	0	0	1	1	0
U_19	Rhodnius_robustus	1	0	0	0	1	0	0	1	1	0
U_19	Rhodnius_domesticus	1	0	0	0	1	0	0	1	1	0
U_19	Psammolestes_tertius	0	0	0	0	1	0	0	1	1	0
U_19	Triatoma_pseudomaculata	1	0	0	0	1	0	0	1	0	1
U_19	Triatoma_tibiamaculata	1	0	0	0	1	0	0	1	0	0
U_19	Triatoma_matogrossensis	1	0	0	0	1	0	0	1	0	0
U_19	Triatoma_delpontei	1	0	0	0	1	0	0	1	0	0
U_19	Triatoma_maculata	1	0	0	0	1	0	0	1	0	0
U_20	Panstrongylus_diasi	0	0	1	0	0	0	0	1	0	0
U_20	Triatoma_infestans	1	0	1	0	0	0	0	1	0	0
U_20	Triatoma_sordida	1	0	1	0	0	0	0	1	0	1
U_20	Cavernicola_lenti	1	0	1	0	0	0	0	1	0	0
U_20	Triatoma_lenti	1	0	1	0	0	0	0	1	0	0
U_20	Triatoma_rubrovaria	1	0	1	0	0	0	0	1	0	1
U_20	Triatoma_brasiliensis	1	0	1	0	0	0	0	1	0	1
U_20	Panstrongylus_lutzi	0	0	1	0	0	0	0	1	0	0
U_20	Triatoma_costalimai	0	0	1	0	0	0	0	1	0	0
U_20	Triatoma_vitticeps	1	0	1	0	0	0	0	1	0	0
U_20	Triatoma_melanocephala	1	0	1	0	0	0	0	1	0	0
U_20	Triatoma_baratai	1	0	1	0	0	0	0	1	0	0
U_20	Rhodnius_prolixus	0	0	1	0	0	0	0	1	1	0
U_20	Rhodnius_neglectus	0	0	1	0	0	0	0	1	1	0
U_20	Panstrongylus_megistus	1	0	1	0	0	0	0	1	0	1
U_20	Panstrongylus_geniculatus	1	0	1	0	0	0	0	1	0	0
U_20	Panstrongylus_rufotuberculatus	1	0	1	0	0	0	0	1	0	0
U_20	Panstrongylus_lignarius	1	0	1	0	0	0	0	1	0	0
U_20	Rhodnius_pictipes	0	0	1	0	0	0	0	1	1	0
U_20	Rhodnius_nasutus	1	0	1	0	0	0	0	1	1	0
U_20	Rhodnius_ecuadoriensis	0	0	1	0	0	0	0	1	1	0
U_20	Rhodnius_robustus	0	0	1	0	0	0	0	1	1	0
U_20	Rhodnius_domesticus	1	0	1	0	0	0	0	1	1	0
U_20	Psammolestes_tertius	1	0	1	0	0	0	0	1	1	0
U_20	Triatoma_pseudomaculata	1	0	1	0	0	0	0	1	0	1
U_20	Triatoma_sherlocki	1	0	1	0	0	0	0	1	0	0
U_20	Triatoma_tibiamaculata	1	0	1	0	0	0	0	1	0	0
U_20	Triatoma_carcavalloi	0	0	1	0	0	0	0	1	0	0
U_20	Triatoma_guazu	1	0	1	0	0	0	0	1	0	0
U_20	Triatoma_matogrossensis	0	0	1	0	0	0	0	1	0	0
U_20	Triatoma_juazeirensis	1	0	1	0	0	0	0	1	0	0
U_20	Triatoma_delpontei	0	0	1	0	0	0	0	1	0	0
U_20	Triatoma_maculata	1	0	1	0	0	0	0	1	0	0
U_21	Triatoma_infestans	1	1	0	1	0	0	0	1	0	0
U_21	Triatoma_sordida	1	1	0	1	0	0	0	1	0	1
U_21	Triatoma_lenti	1	1	0	1	0	0	0	1	0	0
U_21	Triatoma_rubrovaria	1	1	0	1	0	0	0	1	0	1
U_21	Triatoma_brasiliensis	1	1	0	1	0	0	0	1	0	1
U_21	Panstrongylus_lutzi	1	1	0	1	0	0	0	1	0	0
U_21	Triatoma_costalimai	1	1	0	1	0	0	0	1	0	0
U_21	Triatoma_vitticeps	1	1	0	1	0	0	0	1	0	0
U_21	Triatoma_melanocephala	1	1	0	1	0	0	0	1	0	0
U_21	Rhodnius_prolixus	1	1	0	1	0	0	0	1	1	0
U_21	Rhodnius_neglectus	1	1	0	1	0	0	0	1	1	0
U_21	Panstrongylus_megistus	1	1	0	1	0	0	0	1	0	1
U_21	Panstrongylus_geniculatus	1	1	0	1	0	0	0	1	0	0
U_21	Panstrongylus_lignarius	1	1	0	1	0	0	0	1	0	0
U_21	Rhodnius_pictipes	1	1	0	1	0	0	0	1	1	0
U_21	Rhodnius_nasutus	1	1	0	1	0	0	0	1	1	0
U_21	Rhodnius_ecuadoriensis	1	1	0	1	0	0	0	1	1	0
U_21	Rhodnius_robustus	1	1	0	1	0	0	0	1	1	0
U_21	Rhodnius_domesticus	1	1	0	1	0	0	0	1	1	0
U_21	Psammolestes_tertius	1	1	0	1	0	0	0	1	1	0
U_21	Triatoma_tibiamaculata	1	1	0	1	0	0	0	1	0	0
U_21	Triatoma_matogrossensis	1	1	0	1	0	0	0	1	0	0
U_21	Triatoma_delpontei	0	1	0	1	0	0	0	1	0	0
U_22	Panstrongylus_diasi	1	1	0	1	1	0	0	1	0	0
U_22	Triatoma_infestans	1	1	0	1	1	0	0	1	0	0
U_22	Triatoma_sordida	1	1	0	1	1	0	0	1	0	1
U_22	Cavernicola_lenti	1	1	0	1	1	0	0	1	0	0
U_22	Triatoma_lenti	1	1	0	1	1	0	0	1	0	0
U_22	Triatoma_rubrovaria	0	1	0	1	1	0	0	1	0	1
U_22	Triatoma_brasiliensis	1	1	0	1	1	0	0	1	0	1
U_22	Panstrongylus_lutzi	1	1	0	1	1	0	0	1	0	0
U_22	Triatoma_costalimai	1	1	0	1	1	0	0	1	0	0
U_22	Triatoma_vitticeps	1	1	0	1	1	0	0	1	0	0
U_22	Triatoma_melanocephala	1	1	0	1	1	0	0	1	0	0
U_22	Triatoma_baratai	1	1	0	1	1	0	0	1	0	0
U_22	Rhodnius_prolixus	1	1	0	1	1	0	0	1	1	0
U_22	Rhodnius_neglectus	1	1	0	1	1	0	0	1	1	0
U_22	Panstrongylus_megistus	1	1	0	1	1	0	0	1	0	1
U_22	Panstrongylus_geniculatus	1	1	0	1	1	0	0	1	0	0
U_22	Panstrongylus_rufotuberculatus	1	1	0	1	1	0	0	1	0	0
U_22	Panstrongylus_lignarius	1	1	0	1	1	0	0	1	0	0
U_22	Rhodnius_pictipes	1	1	0	1	1	0	0	1	1	0
U_22	Rhodnius_nasutus	1	1	0	1	1	0	0	1	1	0
U_22	Rhodnius_ecuadoriensis	1	1	0	1	1	0	0	1	1	0
U_22	Rhodnius_robustus	1	1	0	1	1	0	0	1	1	0
U_22	Rhodnius_domesticus	1	1	0	1	1	0	0	1	1	0
U_22	Psammolestes_tertius	1	1	0	1	1	0	0	1	1	0
U_22	Triatoma_pseudomaculata	1	1	0	1	1	0	0	1	0	1
U_22	Triatoma_sherlocki	1	1	0	1	1	0	0	1	0	0
U_22	Triatoma_tibiamaculata	1	1	0	1	1	0	0	1	0	0
U_22	Triatoma_carcavalloi	1	1	0	1	1	0	0	1	0	0
U_22	Triatoma_guazu	1	1	0	1	1	0	0	1	0	0
U_22	Triatoma_matogrossensis	1	1	0	1	1	0	0	1	0	0
U_22	Triatoma_juazeirensis	1	1	0	1	1	0	0	1	0	0
U_22	Triatoma_delpontei	1	1	0	1	1	0	0	1	0	0
U_22	Triatoma_maculata	1	1	0	1	1	0	0	1	0	0
U_23	Panstrongylus_diasi	1	0	0	0	1	0	0	1	0	0
U_23	Triatoma_infestans	0	0	0	0	1	0	0	1	0	0
U_23	Triatoma_sordida	1	0	0	0	1	0	0	1	0	1
U_23	Cavernicola_lenti	1	0	0	0	1	0	0	1	0	0
U_23	Triatoma_lenti	1	0	0	0	1	0	0	1	0	0
U_23	Triatoma_rubrovaria	0	0	0	0	1	0	0	1	0	1
U_23	Triatoma_brasiliensis	0	0	0	0	1	0	0	1	0	1
U_23	Panstrongylus_lutzi	1	0	0	0	1	0	0	1	0	0
U_23	Triatoma_costalimai	1	0	0	0	1	0	0	1	0	0
U_23	Triatoma_vitticeps	1	0	0	0	1	0	0	1	0	0
U_23	Triatoma_melanocephala	1	0	0	0	1	0	0	1	0	0
U_23	Triatoma_baratai	1	0	0	0	1	0	0	1	0	0
U_23	Rhodnius_prolixus	0	0	0	0	1	0	0	1	1	0
U_23	Rhodnius_neglectus	1	0	0	0	1	0	0	1	1	0
U_23	Panstrongylus_megistus	1	0	0	0	1	0	0	1	0	1
U_23	Panstrongylus_geniculatus	1	0	0	0	1	0	0	1	0	0
U_23	Panstrongylus_rufotuberculatus	1	0	0	0	1	0	0	1	0	0
U_23	Panstrongylus_lignarius	1	0	0	0	1	0	0	1	0	0
U_23	Rhodnius_pictipes	1	0	0	0	1	0	0	1	1	0
U_23	Rhodnius_nasutus	1	0	0	0	1	0	0	1	1	0
U_23	Rhodnius_ecuadoriensis	1	0	0	0	1	0	0	1	1	0
U_23	Rhodnius_robustus	0	0	0	0	1	0	0	1	1	0
U_23	Rhodnius_domesticus	1	0	0	0	1	0	0	1	1	0
U_23	Psammolestes_tertius	0	0	0	0	1	0	0	1	1	0
U_23	Triatoma_pseudomaculata	1	0	0	0	1	0	0	1	0	1
U_23	Triatoma_sherlocki	1	0	0	0	1	0	0	1	0	0
U_23	Triatoma_tibiamaculata	0	0	0	0	1	0	0	1	0	0
U_23	Triatoma_carcavalloi	1	0	0	0	1	0	0	1	0	0
U_23	Triatoma_guazu	0	0	0	0	1	0	0	1	0	0
U_23	Triatoma_matogrossensis	0	0	0	0	1	0	0	1	0	0
U_23	Triatoma_juazeirensis	1	0	0	0	1	0	0	1	0	0
U_23	Triatoma_delpontei	1	0	0	0	1	0	0	1	0	0
U_23	Triatoma_maculata	1	0	0	0	1	0	0	1	0	0
U_24	Panstrongylus_diasi	0	1	1	1	1	0	0	1	0	0
U_24	Triatoma_infestans	0	1	1	1	1	0	0	1	0	0
U_24	Triatoma_sordida	1	1	1	1	1	0	0	1	0	1
U_24	Cavernicola_lenti	1	1	1	1	1	0	0	1	0	0
U_24	Triatoma_lenti	1	1	1	1	1	0	0	1	0	0
U_24	Triatoma_rubrovaria	1	1	1	1	1	0	0	1	0	1
U_24	Triatoma_brasiliensis	1	1	1	1	1	0	0	1	0	1
U_24	Panstrongylus_lutzi	1	1	1	1	1	0	0	1	0	0
U_24	Triatoma_costalimai	1	1	1	1	1	0	0	1	0	0
U_24	Triatoma_vitticeps	1	1	1	1	1	0	0	1	0	0
U_24	Triatoma_melanocephala	1	1	1	1	1	0	0	1	0	0
U_24	Triatoma_baratai	1	1	1	1	1	0	0	1	0	0
U_24	Rhodnius_prolixus	0	1	1	1	1	0	0	1	1	0
U_24	Rhodnius_neglectus	1	1	1	1	1	0	0	1	1	0
U_24	Panstrongylus_megistus	1	1	1	1	1	0	0	1	0	1
U_24	Panstrongylus_geniculatus	1	1	1	1	1	0	0	1	0	0
U_24	Panstrongylus_rufotuberculatus	1	1	1	1	1	0	0	1	0	0
U_24	Panstrongylus_lignarius	1	1	1	1	1	0	0	1	0	0
U_24	Rhodnius_pictipes	1	1	1	1	1	0	0	1	1	0
U_24	Rhodnius_nasutus	0	1	1	1	1	0	0	1	1	0
U_24	Rhodnius_ecuadoriensis	1	1	1	1	1	0	0	1	1	0
U_24	Rhodnius_robustus	1	1	1	1	1	0	0	1	1	0
U_24	Rhodnius_domesticus	1	1	1	1	1	0	0	1	1	0
U_24	Psammolestes_tertius	0	1	1	1	1	0	0	1	1	0
U_24	Triatoma_pseudomaculata	0	1	1	1	1	0	0	1	0	1
U_24	Triatoma_sherlocki	1	1	1	1	1	0	0	1	0	0
U_24	Triatoma_tibiamaculata	0	1	1	1	1	0	0	1	0	0
U_24	Triatoma_carcavalloi	1	1	1	1	1	0	0	1	0	0
U_24	Triatoma_guazu	0	1	1	1	1	0	0	1	0	0
U_24	Triatoma_matogrossensis	0	1	1	1	1	0	0	1	0	0
U_24	Triatoma_juazeirensis	1	1	1	1	1	0	0	1	0	0
U_24	Triatoma_delpontei	1	1	1	1	1	0	0	1	0	0
U_24	Triatoma_maculata	1	1	1	1	1	0	0	1	0	0
U_25	Panstrongylus_diasi	0	0	0	0	0	0	0	0	0	0
U_25	Triatoma_infestans	0	0	0	0	0	0	0	0	0	0
U_25	Triatoma_sordida	0	0	0	0	0	0	0	0	0	1
U_25	Cavernicola_lenti	0	0	0	0	0	0	0	0	0	0
U_25	Triatoma_lenti	0	0	0	0	0	0	0	0	0	0
U_25	Triatoma_rubrovaria	0	0	0	0	0	0	0	0	0	1
U_25	Triatoma_brasiliensis	1	0	0	0	0	0	0	0	0	1
U_25	Panstrongylus_lutzi	1	0	0	0	0	0	0	0	0	0
U_25	Triatoma_costalimai	0	0	0	0	0	0	0	0	0	0
U_25	Triatoma_vitticeps	1	0	0	0	0	0	0	0	0	0
U_25	Triatoma_melanocephala	1	0	0	0	0	0	0	0	0	0
U_25	Triatoma_baratai	1	0	0	0	0	0	0	0	0	0
U_25	Rhodnius_prolixus	0	0	0	0	0	0	0	0	1	0
U_25	Rhodnius_neglectus	1	0	0	0	0	0	0	0	1	0
U_25	Panstrongylus_megistus	1	0	0	0	0	0	0	0	0	1
U_25	Panstrongylus_geniculatus	1	0	0	0	0	0	0	0	0	0
U_25	Panstrongylus_rufotuberculatus	1	0	0	0	0	0	0	0	0	0
U_25	Panstrongylus_lignarius	1	0	0	0	0	0	0	0	0	0
U_25	Rhodnius_pictipes	1	0	0	0	0	0	0	0	1	0
U_25	Rhodnius_nasutus	0	0	0	0	0	0	0	0	1	0
U_25	Rhodnius_ecuadoriensis	1	0	0	0	0	0	0	0	1	0
U_25	Rhodnius_robustus	0	0	0	0	0	0	0	0	1	0
U_25	Rhodnius_domesticus	1	0	0	0	0	0	0	0	1	0
U_25	Psammolestes_tertius	1	0	0	0	0	0	0	0	1	0
U_25	Triatoma_pseudomaculata	1	0	0	0	0	0	0	0	0	1
U_25	Triatoma_sherlocki	1	0	0	0	0	0	0	0	0	0
U_25	Triatoma_tibiamaculata	1	0	0	0	0	0	0	0	0	0
U_25	Triatoma_carcavalloi	1	0	0	0	0	0	0	0	0	0
U_25	Triatoma_guazu	1	0	0	0	0	0	0	0	0	0
U_25	Triatoma_matogrossensis	0	0	0	0	0	0	0	0	0	0
U_25	Triatoma_juazeirensis	1	0	0	0	0	0	0	0	0	0
U_25	Triatoma_delpontei	1	0	0	0	0	0	0	0	0	0
U_25	Triatoma_maculata	1	0	0	0	0	0	0	0	0	0
U_26	Panstrongylus_diasi	1	0	1	0	0	0	0	0	0	0
U_26	Triatoma_infestans	0	0	1	0	0	0	0	0	0	0
U_26	Triatoma_sordida	0	0	1	0	0	0	0	0	0	1
U_26	Cavernicola_lenti	1	0	1	0	0	0	0	0	0	0
U_26	Triatoma_lenti	1	0	1	0	0	0	0	0	0	0
U_26	Triatoma_rubrovaria	1	0	1	0	0	0	0	0	0	1
U_26	Triatoma_brasiliensis	1	0	1	0	0	0	0	0	0	1
U_26	Panstrongylus_lutzi	1	0	1	0	0	0	0	0	0	0
U_26	Triatoma_costalimai	1	0	1	0	0	0	0	0	0	0
U_26	Triatoma_vitticeps	1	0	1	0	0	0	0	0	0	0
U_26	Triatoma_melanocephala	0	0	1	0	0	0	0	0	0	0
U_26	Triatoma_baratai	1	0	1	0	0	0	0	0	0	0
U_26	Rhodnius_prolixus	0	0	1	0	0	0	0	0	1	0
U_26	Rhodnius_neglectus	0	0	1	0	0	0	0	0	1	0
U_26	Panstrongylus_megistus	1	0	1	0	0	0	0	0	0	1
U_26	Panstrongylus_geniculatus	1	0	1	0	0	0	0	0	0	0
U_26	Panstrongylus_rufotuberculatus	1	0	1	0	0	0	0	0	0	0
U_26	Panstrongylus_lignarius	1	0	1	0	0	0	0	0	0	0
U_26	Rhodnius_pictipes	0	0	1	0	0	0	0	0	1	0
U_26	Rhodnius_nasutus	1	0	1	0	0	0	0	0	1	0
U_26	Rhodnius_ecuadoriensis	1	0	1	0	0	0	0	0	1	0
U_26	Rhodnius_robustus	0	0	1	0	0	0	0	0	1	0
U_26	Rhodnius_domesticus	1	0	1	0	0	0	0	0	1	0
U_26	Psammolestes_tertius	0	0	1	0	0	0	0	0	1	0
U_26	Triatoma_pseudomaculata	1	0	1	0	0	0	0	0	0	1
U_26	Triatoma_sherlocki	1	0	1	0	0	0	0	0	0	0
U_26	Triatoma_tibiamaculata	1	0	1	0	0	0	0	0	0	0
U_26	Triatoma_carcavalloi	1	0	1	0	0	0	0	0	0	0
U_26	Triatoma_guazu	1	0	1	0	0	0	0	0	0	0
U_26	Triatoma_matogrossensis	1	0	1	0	0	0	0	0	0	0
U_26	Triatoma_juazeirensis	1	0	1	0	0	0	0	0	0	0
U_26	Triatoma_delpontei	0	0	1	0	0	0	0	0	0	0
U_26	Triatoma_maculata	1	0	1	0	0	0	0	0	0	0
U_27	Panstrongylus_diasi	1	0	1	1	1	0	1	1	0	0
U_27	Triatoma_infestans	1	0	1	1	1	0	1	1	0	0
U_27	Triatoma_sordida	1	0	1	1	1	0	1	1	0	1
U_27	Cavernicola_lenti	1	0	1	1	1	0	1	1	0	0
U_27	Triatoma_rubrovaria	1	0	1	1	1	0	1	1	0	1
U_27	Triatoma_brasiliensis	1	0	1	1	1	0	1	1	0	1
U_27	Panstrongylus_lutzi	1	0	1	1	1	0	1	1	0	0
U_27	Triatoma_costalimai	1	0	1	1	1	0	1	1	0	0
U_27	Triatoma_vitticeps	1	0	1	1	1	0	1	1	0	0
U_27	Triatoma_baratai	1	0	1	1	1	0	1	1	0	0
U_27	Rhodnius_prolixus	1	0	1	1	1	0	1	1	1	0
U_27	Rhodnius_neglectus	1	0	1	1	1	0	1	1	1	0
U_27	Panstrongylus_megistus	1	0	1	1	1	0	1	1	0	1
U_27	Panstrongylus_geniculatus	1	0	1	1	1	0	1	1	0	0
U_27	Panstrongylus_lignarius	1	0	1	1	1	0	1	1	0	0
U_27	Rhodnius_pictipes	0	0	1	1	1	0	1	1	1	0
U_27	Rhodnius_nasutus	1	0	1	1	1	0	1	1	1	0
U_27	Rhodnius_ecuadoriensis	1	0	1	1	1	0	1	1	1	0
U_27	Rhodnius_robustus	1	0	1	1	1	0	1	1	1	0
U_27	Rhodnius_domesticus	1	0	1	1	1	0	1	1	1	0
U_27	Triatoma_pseudomaculata	1	0	1	1	1	0	1	1	0	1
U_27	Triatoma_sherlocki	1	0	1	1	1	0	1	1	0	0
U_27	Triatoma_tibiamaculata	0	0	1	1	1	0	1	1	0	0
U_27	Triatoma_matogrossensis	1	0	1	1	1	0	1	1	0	0
U_27	Triatoma_delpontei	1	0	1	1	1	0	1	1	0	0
U_27	Triatoma_maculata	1	0	1	1	1	0	1	1	0	0
