# Supplementary material for: TriatoDex, an electronic identification key to the Triatominae (Hemiptera: Reduviidae), vectors of Chagas disease: Development, description, and performance
Source: PLoS One. 2021 Apr 22;16(4):e0248628. doi: 10.1371/journal.pone.0248628 (PMC8061935; doi:10.1371/journal.pone.0248628)
Supplement: S2 Data — (TXT) [file pone.0248628.s009.txt]

id	spp	time	out	ttdex
U_10	Panstrongylus_diasi	18	0	1
U_10	Triatoma_infestans	10	1	1
U_10	Triatoma_sordida	6	1	1
U_10	Cavernicola_lenti	3	1	1
U_10	Triatoma_rubrovaria	7	0	1
U_10	Triatoma_brasiliensis	4	1	1
U_10	Panstrongylus_lutzi	4	1	1
U_10	Triatoma_costalimai	3	0	1
U_10	Triatoma_vitticeps	5	1	1
U_10	Triatoma_baratai	4	1	1
U_10	Rhodnius_prolixus	6	1	1
U_10	Rhodnius_neglectus	4	1	1
U_10	Panstrongylus_megistus	4	1	1
U_10	Panstrongylus_geniculatus	4	1	1
U_10	Panstrongylus_lignarius	3	1	1
U_10	Rhodnius_pictipes	4	1	1
U_10	Rhodnius_nasutus	5	1	1
U_10	Rhodnius_ecuadoriensis	2	1	1
U_10	Rhodnius_robustus	2	0	1
U_10	Rhodnius_domesticus	2	1	1
U_10	Triatoma_pseudomaculata	5	1	1
U_10	Triatoma_sherlocki	1	1	1
U_10	Triatoma_tibiamaculata	3	0	1
U_10	Triatoma_matogrossensis	4	1	1
U_10	Triatoma_delpontei	6	1	1
U_10	Triatoma_maculata	3	1	1
U_12	Panstrongylus_diasi	15	1	1
U_12	Triatoma_infestans	6	1	1
U_12	Triatoma_sordida	3	1	1
U_12	Cavernicola_lenti	5	1	1
U_12	Triatoma_rubrovaria	10	0	1
U_12	Triatoma_brasiliensis	3	1	1
U_12	Panstrongylus_lutzi	4	1	1
U_12	Triatoma_costalimai	7	1	1
U_12	Triatoma_vitticeps	2	1	1
U_12	Triatoma_baratai	5	1	1
U_12	Rhodnius_prolixus	5	1	1
U_12	Rhodnius_neglectus	5	1	1
U_12	Panstrongylus_megistus	6	1	1
U_12	Panstrongylus_geniculatus	5	1	1
U_12	Panstrongylus_lignarius	2	1	1
U_12	Rhodnius_pictipes	5	0	1
U_12	Rhodnius_nasutus	12	0	1
U_12	Rhodnius_ecuadoriensis	2	1	1
U_12	Rhodnius_robustus	2	1	1
U_12	Rhodnius_domesticus	3	1	1
U_12	Triatoma_pseudomaculata	7	1	1
U_12	Triatoma_sherlocki	4	1	1
U_12	Triatoma_tibiamaculata	10	1	1
U_12	Triatoma_matogrossensis	6	1	1
U_12	Triatoma_delpontei	3	1	1
U_12	Triatoma_maculata	6	1	1
U_13	Panstrongylus_diasi	15	1	1
U_13	Triatoma_infestans	25	1	1
U_13	Triatoma_sordida	8	1	1
U_13	Cavernicola_lenti	5	1	1
U_13	Triatoma_rubrovaria	10	0	1
U_13	Triatoma_brasiliensis	5	1	1
U_13	Panstrongylus_lutzi	9	1	1
U_13	Triatoma_costalimai	7	1	1
U_13	Triatoma_vitticeps	3	1	1
U_13	Triatoma_baratai	3	1	1
U_13	Rhodnius_prolixus	5	0	1
U_13	Rhodnius_neglectus	2	1	1
U_13	Panstrongylus_megistus	17	1	1
U_13	Panstrongylus_geniculatus	3	1	1
U_13	Panstrongylus_lignarius	5	1	1
U_13	Rhodnius_pictipes	1	0	1
U_13	Rhodnius_nasutus	9	0	1
U_13	Rhodnius_ecuadoriensis	1	1	1
U_13	Rhodnius_robustus	15	1	1
U_13	Rhodnius_domesticus	4	1	1
U_13	Triatoma_pseudomaculata	7	1	1
U_13	Triatoma_sherlocki	4	1	1
U_13	Triatoma_tibiamaculata	3	0	1
U_13	Triatoma_matogrossensis	3	1	1
U_13	Triatoma_delpontei	8	0	1
U_13	Triatoma_maculata	2	1	1
U_15	Panstrongylus_diasi	11	1	1
U_15	Triatoma_infestans	15	1	1
U_15	Triatoma_sordida	6	1	1
U_15	Triatoma_rubrovaria	11	0	1
U_15	Triatoma_brasiliensis	4	1	1
U_15	Panstrongylus_lutzi	12	1	1
U_15	Triatoma_costalimai	13	1	1
U_15	Triatoma_vitticeps	6	1	1
U_15	Triatoma_baratai	4	1	1
U_15	Rhodnius_prolixus	5	0	1
U_15	Rhodnius_neglectus	2	1	1
U_15	Panstrongylus_megistus	5	1	1
U_15	Panstrongylus_geniculatus	3	1	1
U_15	Panstrongylus_lignarius	2	1	1
U_15	Rhodnius_pictipes	2	1	1
U_15	Rhodnius_nasutus	1	0	1
U_15	Rhodnius_ecuadoriensis	1	1	1
U_15	Rhodnius_robustus	5	0	1
U_15	Rhodnius_domesticus	3	1	1
U_15	Triatoma_pseudomaculata	3	1	1
U_15	Triatoma_sherlocki	3	1	1
U_15	Triatoma_matogrossensis	3	1	1
U_15	Triatoma_delpontei	6	0	1
U_15	Triatoma_maculata	4	1	1
U_16	Panstrongylus_diasi	9	1	1
U_16	Triatoma_infestans	10	1	1
U_16	Triatoma_sordida	5	1	1
U_16	Cavernicola_lenti	3	1	1
U_16	Triatoma_rubrovaria	5	1	1
U_16	Triatoma_brasiliensis	5	1	1
U_16	Panstrongylus_lutzi	8	1	1
U_16	Triatoma_costalimai	4	1	1
U_16	Triatoma_vitticeps	4	1	1
U_16	Triatoma_baratai	5	1	1
U_16	Rhodnius_prolixus	9	1	1
U_16	Rhodnius_neglectus	6	1	1
U_16	Panstrongylus_megistus	5	1	1
U_16	Panstrongylus_geniculatus	4	1	1
U_16	Panstrongylus_lignarius	5	1	1
U_16	Rhodnius_pictipes	5	1	1
U_16	Rhodnius_nasutus	8	1	1
U_16	Rhodnius_ecuadoriensis	3	1	1
U_16	Rhodnius_robustus	8	0	1
U_16	Rhodnius_domesticus	6	1	1
U_16	Triatoma_pseudomaculata	7	1	1
U_16	Triatoma_sherlocki	6	1	1
U_16	Triatoma_tibiamaculata	6	0	1
U_16	Triatoma_matogrossensis	5	1	1
U_16	Triatoma_delpontei	6	1	1
U_16	Triatoma_maculata	5	1	1
U_17	Panstrongylus_diasi	7	1	1
U_17	Triatoma_infestans	6	0	1
U_17	Triatoma_sordida	4	1	1
U_17	Cavernicola_lenti	2	1	1
U_17	Triatoma_rubrovaria	5	1	1
U_17	Triatoma_brasiliensis	3	0	1
U_17	Panstrongylus_lutzi	4	1	1
U_17	Triatoma_costalimai	3	0	1
U_17	Triatoma_vitticeps	3	1	1
U_17	Triatoma_baratai	1	1	1
U_17	Rhodnius_prolixus	4	0	1
U_17	Rhodnius_neglectus	3	1	1
U_17	Panstrongylus_megistus	2	1	1
U_17	Panstrongylus_geniculatus	2	1	1
U_17	Panstrongylus_lignarius	3	1	1
U_17	Rhodnius_pictipes	4	1	1
U_17	Rhodnius_nasutus	3	1	1
U_17	Rhodnius_ecuadoriensis	1	1	1
U_17	Rhodnius_robustus	2	1	1
U_17	Rhodnius_domesticus	1	1	1
U_17	Triatoma_pseudomaculata	3	1	1
U_17	Triatoma_sherlocki	1	1	1
U_17	Triatoma_tibiamaculata	2	1	1
U_17	Triatoma_matogrossensis	4	1	1
U_17	Triatoma_delpontei	3	1	1
U_17	Triatoma_maculata	3	1	1
U_18	Panstrongylus_diasi	8	0	1
U_18	Triatoma_infestans	6	0	1
U_18	Triatoma_sordida	11	1	1
U_18	Cavernicola_lenti	5	1	1
U_18	Triatoma_lenti	11	0	1
U_18	Triatoma_rubrovaria	11	1	1
U_18	Triatoma_brasiliensis	7	1	1
U_18	Panstrongylus_lutzi	9	1	1
U_18	Triatoma_costalimai	6	0	1
U_18	Triatoma_vitticeps	7	0	1
U_18	Triatoma_melanocephala	6	1	1
U_18	Triatoma_baratai	6	1	1
U_18	Rhodnius_prolixus	4	1	1
U_18	Rhodnius_neglectus	5	0	1
U_18	Panstrongylus_megistus	3	0	1
U_18	Panstrongylus_geniculatus	2	0	1
U_18	Panstrongylus_rufotuberculatus	4	0	1
U_18	Panstrongylus_lignarius	7	0	1
U_18	Rhodnius_pictipes	5	1	1
U_18	Rhodnius_nasutus	5	0	1
U_18	Rhodnius_ecuadoriensis	2	1	1
U_18	Rhodnius_robustus	4	1	1
U_18	Rhodnius_domesticus	2	1	1
U_18	Psammolestes_tertius	2	0	1
U_18	Triatoma_pseudomaculata	5	0	1
U_18	Triatoma_sherlocki	6	0	1
U_18	Triatoma_tibiamaculata	7	0	1
U_18	Triatoma_guazu	8	0	1
U_18	Triatoma_juazeirensis	5	1	1
U_18	Triatoma_delpontei	4	0	1
U_18	Triatoma_maculata	6	1	1
U_10	Panstrongylus_diasi	15	1	0
U_10	Triatoma_infestans	9	1	0
U_10	Triatoma_sordida	7	1	0
U_10	Cavernicola_lenti	2	1	0
U_10	Triatoma_rubrovaria	10	0	0
U_10	Triatoma_brasiliensis	9	1	0
U_10	Panstrongylus_lutzi	9	1	0
U_10	Triatoma_costalimai	11	1	0
U_10	Triatoma_vitticeps	8	1	0
U_10	Triatoma_baratai	11	1	0
U_10	Rhodnius_prolixus	4	1	0
U_10	Rhodnius_neglectus	6	1	0
U_10	Panstrongylus_megistus	3	1	0
U_10	Panstrongylus_geniculatus	3	1	0
U_10	Panstrongylus_lignarius	4	1	0
U_10	Rhodnius_pictipes	1	1	0
U_10	Rhodnius_nasutus	6	1	0
U_10	Rhodnius_ecuadoriensis	5	0	0
U_10	Rhodnius_robustus	4	0	0
U_10	Rhodnius_domesticus	4	1	0
U_10	Triatoma_pseudomaculata	8	1	0
U_10	Triatoma_sherlocki	11	1	0
U_10	Triatoma_tibiamaculata	5	1	0
U_10	Triatoma_matogrossensis	6	1	0
U_10	Triatoma_delpontei	11	1	0
U_10	Triatoma_maculata	8	1	0
U_12	Panstrongylus_diasi	4	1	0
U_12	Triatoma_infestans	18	1	0
U_12	Triatoma_sordida	8	1	0
U_12	Cavernicola_lenti	1	1	0
U_12	Triatoma_rubrovaria	10	0	0
U_12	Triatoma_brasiliensis	7	1	0
U_12	Panstrongylus_lutzi	5	1	0
U_12	Triatoma_costalimai	15	0	0
U_12	Triatoma_vitticeps	8	1	0
U_12	Triatoma_baratai	10	0	0
U_12	Rhodnius_prolixus	20	1	0
U_12	Rhodnius_neglectus	8	1	0
U_12	Panstrongylus_megistus	4	1	0
U_12	Panstrongylus_geniculatus	10	1	0
U_12	Panstrongylus_lignarius	5	1	0
U_12	Rhodnius_pictipes	3	0	0
U_12	Rhodnius_nasutus	4	0	0
U_12	Rhodnius_ecuadoriensis	1	1	0
U_12	Rhodnius_robustus	4	1	0
U_12	Rhodnius_domesticus	2	1	0
U_12	Triatoma_pseudomaculata	15	1	0
U_12	Triatoma_sherlocki	5	1	0
U_12	Triatoma_tibiamaculata	8	1	0
U_12	Triatoma_matogrossensis	7	1	0
U_12	Triatoma_delpontei	18	1	0
U_12	Triatoma_maculata	5	1	0
U_13	Panstrongylus_diasi	8	1	0
U_13	Triatoma_infestans	20	0	0
U_13	Triatoma_sordida	16	1	0
U_13	Cavernicola_lenti	1	1	0
U_13	Triatoma_rubrovaria	24	0	0
U_13	Triatoma_brasiliensis	6	1	0
U_13	Panstrongylus_lutzi	19	0	0
U_13	Triatoma_costalimai	9	1	0
U_13	Triatoma_vitticeps	7	1	0
U_13	Triatoma_baratai	6	1	0
U_13	Rhodnius_prolixus	9	0	0
U_13	Rhodnius_neglectus	11	0	0
U_13	Panstrongylus_megistus	3	1	0
U_13	Panstrongylus_geniculatus	3	1	0
U_13	Panstrongylus_lignarius	1	1	0
U_13	Rhodnius_pictipes	4	0	0
U_13	Rhodnius_nasutus	6	0	0
U_13	Rhodnius_ecuadoriensis	1	1	0
U_13	Rhodnius_robustus	10	1	0
U_13	Rhodnius_domesticus	6	0	0
U_13	Triatoma_pseudomaculata	8	1	0
U_13	Triatoma_sherlocki	7	1	0
U_13	Triatoma_tibiamaculata	2	1	0
U_13	Triatoma_matogrossensis	3	1	0
U_13	Triatoma_delpontei	40	1	0
U_13	Triatoma_maculata	2	1	0
U_15	Panstrongylus_diasi	9	1	0
U_15	Triatoma_infestans	16	1	0
U_15	Triatoma_sordida	8	1	0
U_15	Triatoma_rubrovaria	17	1	0
U_15	Triatoma_brasiliensis	8	1	0
U_15	Panstrongylus_lutzi	10	1	0
U_15	Triatoma_costalimai	10	1	0
U_15	Triatoma_vitticeps	10	1	0
U_15	Triatoma_baratai	8	1	0
U_15	Rhodnius_prolixus	10	0	0
U_15	Rhodnius_neglectus	8	1	0
U_15	Panstrongylus_megistus	5	1	0
U_15	Panstrongylus_geniculatus	3	1	0
U_15	Panstrongylus_lignarius	4	1	0
U_15	Rhodnius_pictipes	2	1	0
U_15	Rhodnius_nasutus	7	0	0
U_15	Rhodnius_ecuadoriensis	1	1	0
U_15	Rhodnius_robustus	3	1	0
U_15	Rhodnius_domesticus	6	1	0
U_15	Triatoma_pseudomaculata	10	1	0
U_15	Triatoma_sherlocki	3	1	0
U_15	Triatoma_matogrossensis	3	1	0
U_15	Triatoma_delpontei	12	0	0
U_15	Triatoma_maculata	6	1	0
U_16	Panstrongylus_diasi	5	1	0
U_16	Triatoma_infestans	11	1	0
U_16	Triatoma_sordida	8	1	0
U_16	Cavernicola_lenti	4	1	0
U_16	Triatoma_rubrovaria	6	1	0
U_16	Triatoma_brasiliensis	5	1	0
U_16	Panstrongylus_lutzi	5	1	0
U_16	Triatoma_costalimai	5	1	0
U_16	Triatoma_vitticeps	7	1	0
U_16	Triatoma_baratai	11	1	0
U_16	Rhodnius_prolixus	10	1	0
U_16	Rhodnius_neglectus	7	1	0
U_16	Panstrongylus_megistus	5	1	0
U_16	Panstrongylus_geniculatus	3	1	0
U_16	Panstrongylus_lignarius	3	1	0
U_16	Rhodnius_pictipes	3	1	0
U_16	Rhodnius_nasutus	10	1	0
U_16	Rhodnius_ecuadoriensis	5	1	0
U_16	Rhodnius_robustus	8	1	0
U_16	Rhodnius_domesticus	3	1	0
U_16	Triatoma_pseudomaculata	10	1	0
U_16	Triatoma_sherlocki	5	1	0
U_16	Triatoma_tibiamaculata	5	1	0
U_16	Triatoma_matogrossensis	6	1	0
U_16	Triatoma_delpontei	13	1	0
U_16	Triatoma_maculata	10	1	0
U_17	Panstrongylus_diasi	2	1	0
U_17	Triatoma_infestans	6	1	0
U_17	Triatoma_sordida	3	1	0
U_17	Cavernicola_lenti	4	1	0
U_17	Triatoma_rubrovaria	6	0	0
U_17	Triatoma_brasiliensis	3	1	0
U_17	Panstrongylus_lutzi	1	0	0
U_17	Triatoma_costalimai	7	1	0
U_17	Triatoma_vitticeps	11	1	0
U_17	Triatoma_baratai	6	1	0
U_17	Rhodnius_prolixus	4	0	0
U_17	Rhodnius_neglectus	11	1	0
U_17	Panstrongylus_megistus	2	1	0
U_17	Panstrongylus_geniculatus	5	1	0
U_17	Panstrongylus_lignarius	8	1	0
U_17	Rhodnius_pictipes	3	1	0
U_17	Rhodnius_nasutus	7	0	0
U_17	Rhodnius_ecuadoriensis	7	1	0
U_17	Rhodnius_robustus	2	1	0
U_17	Rhodnius_domesticus	5	1	0
U_17	Triatoma_pseudomaculata	6	1	0
U_17	Triatoma_sherlocki	2	1	0
U_17	Triatoma_tibiamaculata	8	1	0
U_17	Triatoma_matogrossensis	10	0	0
U_17	Triatoma_delpontei	5	0	0
U_17	Triatoma_maculata	7	1	0
U_18	Panstrongylus_diasi	4	0	0
U_18	Triatoma_infestans	20	0	0
U_18	Triatoma_sordida	17	0	0
U_18	Cavernicola_lenti	7	1	0
U_18	Triatoma_lenti	12	0	0
U_18	Triatoma_rubrovaria	5	0	0
U_18	Triatoma_brasiliensis	7	1	0
U_18	Panstrongylus_lutzi	11	0	0
U_18	Triatoma_costalimai	12	0	0
U_18	Triatoma_vitticeps	11	0	0
U_18	Triatoma_melanocephala	4	1	0
U_18	Triatoma_baratai	25	0	0
U_18	Rhodnius_prolixus	8	1	0
U_18	Rhodnius_neglectus	20	0	0
U_18	Panstrongylus_megistus	10	1	0
U_18	Panstrongylus_geniculatus	9	1	0
U_18	Panstrongylus_rufotuberculatus	7	0	0
U_18	Panstrongylus_lignarius	15	1	0
U_18	Rhodnius_pictipes	11	0	0
U_18	Rhodnius_nasutus	12	0	0
U_18	Rhodnius_ecuadoriensis	17	1	0
U_18	Rhodnius_robustus	15	0	0
U_18	Rhodnius_domesticus	8	0	0
U_18	Psammolestes_tertius	4	1	0
U_18	Triatoma_pseudomaculata	5	0	0
U_18	Triatoma_sherlocki	6	0	0
U_18	Triatoma_tibiamaculata	8	0	0
U_18	Triatoma_guazu	11	1	0
U_18	Triatoma_juazeirensis	8	1	0
U_18	Triatoma_delpontei	3	0	0
U_18	Triatoma_maculata	9	1	0
