# Supplementary material for: TriatoDex, an electronic identification key to the Triatominae (Hemiptera: Reduviidae), vectors of Chagas disease: Development, description, and performance
Source: PLoS One. 2021 Apr 22;16(4):e0248628. doi: 10.1371/journal.pone.0248628 (PMC8061935; doi:10.1371/journal.pone.0248628)
Supplement: S3 Data — (TXT) [file pone.0248628.s010.txt]

sp	out	reg	algo
Cavernicola_lenti	0	Bra	ann
Cavernicola_lenti	1	Bra	ann
Cavernicola_lenti	1	Bra	ann
Cavernicola_lenti	1	Bra	ann
Cavernicola_lenti	1	Bra	ann
Cavernicola_lenti	1	Bra	ann
Cavernicola_lenti	1	Bra	ann
Cavernicola_lenti	1	Bra	ann
Cavernicola_lenti	1	Bra	ann
Cavernicola_lenti	1	Bra	ann
Cavernicola_lenti	1	Bra	ann
Cavernicola_lenti	1	Bra	ann
Cavernicola_lenti	1	Bra	ann
Cavernicola_lenti	1	Bra	ann
Cavernicola_lenti	1	Bra	ann
Panstrongylus_diasi	0	Bra	ann
Panstrongylus_diasi	1	Bra	ann
Panstrongylus_diasi	1	Bra	ann
Panstrongylus_diasi	1	Bra	ann
Panstrongylus_diasi	1	Bra	ann
Panstrongylus_diasi	1	Bra	ann
Panstrongylus_diasi	1	Bra	ann
Panstrongylus_diasi	1	Bra	ann
Panstrongylus_diasi	1	Bra	ann
Panstrongylus_diasi	1	Bra	ann
Panstrongylus_diasi	1	Bra	ann
Panstrongylus_diasi	1	Bra	ann
Panstrongylus_diasi	1	Bra	ann
Panstrongylus_diasi	1	Bra	ann
Panstrongylus_diasi	1	Bra	ann
Panstrongylus_diasi	1	Bra	ann
Panstrongylus_diasi	1	Bra	ann
Panstrongylus_diasi	1	Bra	ann
Panstrongylus_diasi	1	Bra	ann
Panstrongylus_diasi	1	Bra	ann
Panstrongylus_diasi	1	Bra	ann
Panstrongylus_diasi	1	Bra	ann
Panstrongylus_diasi	1	Bra	ann
Panstrongylus_diasi	1	Bra	ann
Panstrongylus_diasi	1	Bra	ann
Panstrongylus_diasi	1	Bra	ann
Panstrongylus_diasi	1	Bra	ann
Panstrongylus_diasi	1	Bra	ann
Panstrongylus_diasi	1	Bra	ann
Panstrongylus_diasi	1	Bra	ann
Panstrongylus_geniculatus	0	Bra	ann
Panstrongylus_geniculatus	0	Bra	ann
Panstrongylus_geniculatus	0	Bra	ann
Panstrongylus_geniculatus	1	Bra	ann
Panstrongylus_geniculatus	1	Bra	ann
Panstrongylus_geniculatus	1	Bra	ann
Panstrongylus_geniculatus	1	Bra	ann
Panstrongylus_geniculatus	1	Bra	ann
Panstrongylus_geniculatus	1	Bra	ann
Panstrongylus_geniculatus	1	Bra	ann
Panstrongylus_geniculatus	1	Bra	ann
Panstrongylus_geniculatus	1	Bra	ann
Panstrongylus_geniculatus	1	Bra	ann
Panstrongylus_geniculatus	1	Bra	ann
Panstrongylus_geniculatus	1	Bra	ann
Panstrongylus_geniculatus	1	Bra	ann
Panstrongylus_geniculatus	1	Bra	ann
Panstrongylus_geniculatus	1	Bra	ann
Panstrongylus_geniculatus	1	Bra	ann
Panstrongylus_geniculatus	1	Bra	ann
Panstrongylus_geniculatus	1	Bra	ann
Panstrongylus_geniculatus	1	Bra	ann
Panstrongylus_geniculatus	1	Bra	ann
Panstrongylus_geniculatus	1	Bra	ann
Panstrongylus_geniculatus	1	Bra	ann
Panstrongylus_geniculatus	1	Bra	ann
Panstrongylus_geniculatus	1	Bra	ann
Panstrongylus_geniculatus	1	Bra	ann
Panstrongylus_geniculatus	1	Bra	ann
Panstrongylus_geniculatus	1	Bra	ann
Panstrongylus_geniculatus	1	Bra	ann
Panstrongylus_geniculatus	1	Bra	ann
Panstrongylus_geniculatus	1	Bra	ann
Panstrongylus_geniculatus	1	Bra	ann
Panstrongylus_geniculatus	1	Bra	ann
Panstrongylus_geniculatus	1	Bra	ann
Panstrongylus_geniculatus	1	Bra	ann
Panstrongylus_geniculatus	1	Bra	ann
Panstrongylus_geniculatus	1	Bra	ann
Panstrongylus_geniculatus	1	Bra	ann
Panstrongylus_geniculatus	1	Bra	ann
Panstrongylus_geniculatus	1	Bra	ann
Panstrongylus_geniculatus	1	Bra	ann
Panstrongylus_geniculatus	1	Bra	ann
Panstrongylus_geniculatus	1	Bra	ann
Panstrongylus_lignarius	0	Bra	ann
Panstrongylus_lignarius	0	Bra	ann
Panstrongylus_lignarius	0	Bra	ann
Panstrongylus_lignarius	0	Bra	ann
Panstrongylus_lignarius	1	Bra	ann
Panstrongylus_lignarius	1	Bra	ann
Panstrongylus_lignarius	1	Bra	ann
Panstrongylus_lignarius	1	Bra	ann
Panstrongylus_lignarius	1	Bra	ann
Panstrongylus_lignarius	1	Bra	ann
Panstrongylus_lignarius	1	Bra	ann
Panstrongylus_lignarius	1	Bra	ann
Panstrongylus_lignarius	1	Bra	ann
Panstrongylus_lignarius	1	Bra	ann
Panstrongylus_lignarius	1	Bra	ann
Panstrongylus_lignarius	1	Bra	ann
Panstrongylus_lignarius	1	Bra	ann
Panstrongylus_lignarius	1	Bra	ann
Panstrongylus_lignarius	1	Bra	ann
Panstrongylus_lignarius	1	Bra	ann
Panstrongylus_lignarius	1	Bra	ann
Panstrongylus_lignarius	1	Bra	ann
Panstrongylus_lignarius	1	Bra	ann
Panstrongylus_lignarius	1	Bra	ann
Panstrongylus_lignarius	1	Bra	ann
Panstrongylus_lignarius	1	Bra	ann
Panstrongylus_lignarius	1	Bra	ann
Panstrongylus_lignarius	1	Bra	ann
Panstrongylus_lutzi	0	Bra	ann
Panstrongylus_lutzi	0	Bra	ann
Panstrongylus_lutzi	0	Bra	ann
Panstrongylus_lutzi	0	Bra	ann
Panstrongylus_lutzi	1	Bra	ann
Panstrongylus_lutzi	1	Bra	ann
Panstrongylus_lutzi	1	Bra	ann
Panstrongylus_lutzi	1	Bra	ann
Panstrongylus_lutzi	1	Bra	ann
Panstrongylus_lutzi	1	Bra	ann
Panstrongylus_lutzi	1	Bra	ann
Panstrongylus_lutzi	1	Bra	ann
Panstrongylus_lutzi	1	Bra	ann
Panstrongylus_lutzi	1	Bra	ann
Panstrongylus_lutzi	1	Bra	ann
Panstrongylus_lutzi	1	Bra	ann
Panstrongylus_lutzi	1	Bra	ann
Panstrongylus_lutzi	1	Bra	ann
Panstrongylus_lutzi	1	Bra	ann
Panstrongylus_lutzi	1	Bra	ann
Panstrongylus_lutzi	1	Bra	ann
Panstrongylus_lutzi	1	Bra	ann
Panstrongylus_lutzi	1	Bra	ann
Panstrongylus_lutzi	1	Bra	ann
Panstrongylus_lutzi	1	Bra	ann
Panstrongylus_lutzi	1	Bra	ann
Panstrongylus_lutzi	1	Bra	ann
Panstrongylus_lutzi	1	Bra	ann
Panstrongylus_lutzi	1	Bra	ann
Panstrongylus_lutzi	1	Bra	ann
Panstrongylus_lutzi	1	Bra	ann
Panstrongylus_lutzi	1	Bra	ann
Panstrongylus_lutzi	1	Bra	ann
Panstrongylus_lutzi	1	Bra	ann
Panstrongylus_megistus	0	Bra	ann
Panstrongylus_megistus	0	Bra	ann
Panstrongylus_megistus	0	Bra	ann
Panstrongylus_megistus	0	Bra	ann
Panstrongylus_megistus	0	Bra	ann
Panstrongylus_megistus	0	Bra	ann
Panstrongylus_megistus	0	Bra	ann
Panstrongylus_megistus	1	Bra	ann
Panstrongylus_megistus	1	Bra	ann
Panstrongylus_megistus	1	Bra	ann
Panstrongylus_megistus	1	Bra	ann
Panstrongylus_megistus	1	Bra	ann
Panstrongylus_megistus	1	Bra	ann
Panstrongylus_megistus	1	Bra	ann
Panstrongylus_megistus	1	Bra	ann
Panstrongylus_megistus	1	Bra	ann
Panstrongylus_megistus	1	Bra	ann
Panstrongylus_megistus	1	Bra	ann
Panstrongylus_megistus	1	Bra	ann
Panstrongylus_megistus	1	Bra	ann
Panstrongylus_megistus	1	Bra	ann
Panstrongylus_megistus	1	Bra	ann
Panstrongylus_megistus	1	Bra	ann
Panstrongylus_megistus	1	Bra	ann
Panstrongylus_megistus	1	Bra	ann
Panstrongylus_megistus	1	Bra	ann
Panstrongylus_megistus	1	Bra	ann
Panstrongylus_megistus	1	Bra	ann
Panstrongylus_megistus	1	Bra	ann
Panstrongylus_megistus	1	Bra	ann
Panstrongylus_megistus	1	Bra	ann
Panstrongylus_megistus	1	Bra	ann
Panstrongylus_megistus	1	Bra	ann
Panstrongylus_megistus	1	Bra	ann
Panstrongylus_megistus	1	Bra	ann
Panstrongylus_megistus	1	Bra	ann
Panstrongylus_megistus	1	Bra	ann
Panstrongylus_megistus	1	Bra	ann
Panstrongylus_megistus	1	Bra	ann
Panstrongylus_megistus	1	Bra	ann
Panstrongylus_megistus	1	Bra	ann
Panstrongylus_megistus	1	Bra	ann
Panstrongylus_megistus	1	Bra	ann
Panstrongylus_megistus	1	Bra	ann
Panstrongylus_megistus	1	Bra	ann
Panstrongylus_megistus	1	Bra	ann
Panstrongylus_megistus	1	Bra	ann
Panstrongylus_megistus	1	Bra	ann
Panstrongylus_megistus	1	Bra	ann
Panstrongylus_megistus	1	Bra	ann
Panstrongylus_megistus	1	Bra	ann
Panstrongylus_megistus	1	Bra	ann
Panstrongylus_megistus	1	Bra	ann
Panstrongylus_megistus	1	Bra	ann
Panstrongylus_megistus	1	Bra	ann
Panstrongylus_megistus	1	Bra	ann
Panstrongylus_megistus	1	Bra	ann
Panstrongylus_megistus	1	Bra	ann
Panstrongylus_megistus	1	Bra	ann
Panstrongylus_megistus	1	Bra	ann
Panstrongylus_megistus	1	Bra	ann
Panstrongylus_megistus	1	Bra	ann
Panstrongylus_megistus	1	Bra	ann
Panstrongylus_megistus	1	Bra	ann
Panstrongylus_megistus	1	Bra	ann
Panstrongylus_megistus	1	Bra	ann
Panstrongylus_megistus	1	Bra	ann
Panstrongylus_megistus	1	Bra	ann
Panstrongylus_megistus	1	Bra	ann
Panstrongylus_megistus	1	Bra	ann
Panstrongylus_megistus	1	Bra	ann
Panstrongylus_megistus	1	Bra	ann
Panstrongylus_megistus	1	Bra	ann
Panstrongylus_megistus	1	Bra	ann
Panstrongylus_megistus	1	Bra	ann
Panstrongylus_megistus	1	Bra	ann
Panstrongylus_megistus	1	Bra	ann
Panstrongylus_megistus	1	Bra	ann
Panstrongylus_megistus	1	Bra	ann
Panstrongylus_megistus	1	Bra	ann
Panstrongylus_megistus	1	Bra	ann
Panstrongylus_megistus	1	Bra	ann
Panstrongylus_megistus	1	Bra	ann
Panstrongylus_megistus	1	Bra	ann
Rhodnius_brethesi	0	Bra	ann
Rhodnius_brethesi	1	Bra	ann
Rhodnius_brethesi	1	Bra	ann
Rhodnius_brethesi	1	Bra	ann
Rhodnius_brethesi	1	Bra	ann
Rhodnius_brethesi	1	Bra	ann
Rhodnius_brethesi	1	Bra	ann
Rhodnius_brethesi	1	Bra	ann
Rhodnius_brethesi	1	Bra	ann
Rhodnius_brethesi	1	Bra	ann
Rhodnius_brethesi	1	Bra	ann
Rhodnius_brethesi	1	Bra	ann
Rhodnius_brethesi	1	Bra	ann
Rhodnius_brethesi	1	Bra	ann
Rhodnius_brethesi	1	Bra	ann
Rhodnius_brethesi	1	Bra	ann
Rhodnius_brethesi	1	Bra	ann
Rhodnius_brethesi	1	Bra	ann
Rhodnius_brethesi	1	Bra	ann
Rhodnius_brethesi	1	Bra	ann
Rhodnius_brethesi	1	Bra	ann
Rhodnius_brethesi	1	Bra	ann
Rhodnius_brethesi	1	Bra	ann
Rhodnius_brethesi	1	Bra	ann
Rhodnius_brethesi	1	Bra	ann
Rhodnius_brethesi	1	Bra	ann
Rhodnius_brethesi	1	Bra	ann
Rhodnius_brethesi	1	Bra	ann
Rhodnius_domesticus	0	Bra	ann
Rhodnius_domesticus	1	Bra	ann
Rhodnius_domesticus	1	Bra	ann
Rhodnius_domesticus	1	Bra	ann
Rhodnius_domesticus	1	Bra	ann
Rhodnius_domesticus	1	Bra	ann
Rhodnius_domesticus	1	Bra	ann
Rhodnius_domesticus	1	Bra	ann
Rhodnius_domesticus	1	Bra	ann
Rhodnius_domesticus	1	Bra	ann
Rhodnius_domesticus	1	Bra	ann
Rhodnius_domesticus	1	Bra	ann
Rhodnius_domesticus	1	Bra	ann
Rhodnius_domesticus	1	Bra	ann
Rhodnius_domesticus	1	Bra	ann
Rhodnius_domesticus	1	Bra	ann
Rhodnius_domesticus	1	Bra	ann
Rhodnius_domesticus	1	Bra	ann
Rhodnius_domesticus	1	Bra	ann
Rhodnius_domesticus	1	Bra	ann
Rhodnius_domesticus	1	Bra	ann
Rhodnius_domesticus	1	Bra	ann
Rhodnius_domesticus	1	Bra	ann
Rhodnius_domesticus	1	Bra	ann
Rhodnius_domesticus	1	Bra	ann
Rhodnius_domesticus	1	Bra	ann
Rhodnius_domesticus	1	Bra	ann
Rhodnius_milesi	0	Bra	ann
Rhodnius_milesi	0	Bra	ann
Rhodnius_milesi	0	Bra	ann
Rhodnius_milesi	0	Bra	ann
Rhodnius_milesi	1	Bra	ann
Rhodnius_milesi	1	Bra	ann
Rhodnius_milesi	1	Bra	ann
Rhodnius_milesi	1	Bra	ann
Rhodnius_milesi	1	Bra	ann
Rhodnius_milesi	1	Bra	ann
Rhodnius_milesi	1	Bra	ann
Rhodnius_milesi	1	Bra	ann
Rhodnius_milesi	1	Bra	ann
Rhodnius_milesi	1	Bra	ann
Rhodnius_milesi	1	Bra	ann
Rhodnius_milesi	1	Bra	ann
Rhodnius_milesi	1	Bra	ann
Rhodnius_milesi	1	Bra	ann
Rhodnius_milesi	1	Bra	ann
Rhodnius_milesi	1	Bra	ann
Rhodnius_milesi	1	Bra	ann
Rhodnius_milesi	1	Bra	ann
Rhodnius_milesi	1	Bra	ann
Rhodnius_milesi	1	Bra	ann
Rhodnius_milesi	1	Bra	ann
Rhodnius_milesi	1	Bra	ann
Rhodnius_milesi	1	Bra	ann
Rhodnius_milesi	1	Bra	ann
Rhodnius_milesi	1	Bra	ann
Rhodnius_milesi	1	Bra	ann
Rhodnius_milesi	1	Bra	ann
Rhodnius_milesi	1	Bra	ann
Rhodnius_milesi	1	Bra	ann
Rhodnius_milesi	1	Bra	ann
Rhodnius_milesi	1	Bra	ann
Rhodnius_milesi	1	Bra	ann
Rhodnius_milesi	1	Bra	ann
Rhodnius_neglectus	0	Bra	ann
Rhodnius_neglectus	0	Bra	ann
Rhodnius_neglectus	0	Bra	ann
Rhodnius_neglectus	0	Bra	ann
Rhodnius_neglectus	0	Bra	ann
Rhodnius_neglectus	0	Bra	ann
Rhodnius_neglectus	0	Bra	ann
Rhodnius_neglectus	0	Bra	ann
Rhodnius_neglectus	0	Bra	ann
Rhodnius_neglectus	0	Bra	ann
Rhodnius_neglectus	1	Bra	ann
Rhodnius_neglectus	1	Bra	ann
Rhodnius_neglectus	1	Bra	ann
Rhodnius_neglectus	1	Bra	ann
Rhodnius_neglectus	1	Bra	ann
Rhodnius_neglectus	1	Bra	ann
Rhodnius_neglectus	1	Bra	ann
Rhodnius_neglectus	1	Bra	ann
Rhodnius_neglectus	1	Bra	ann
Rhodnius_neglectus	1	Bra	ann
Rhodnius_neglectus	1	Bra	ann
Rhodnius_neglectus	1	Bra	ann
Rhodnius_neglectus	1	Bra	ann
Rhodnius_neglectus	1	Bra	ann
Rhodnius_neglectus	1	Bra	ann
Rhodnius_neglectus	1	Bra	ann
Rhodnius_neglectus	1	Bra	ann
Rhodnius_neglectus	1	Bra	ann
Rhodnius_neglectus	1	Bra	ann
Rhodnius_neglectus	1	Bra	ann
Rhodnius_neglectus	1	Bra	ann
Rhodnius_neglectus	1	Bra	ann
Rhodnius_neglectus	1	Bra	ann
Rhodnius_neglectus	1	Bra	ann
Rhodnius_neglectus	1	Bra	ann
Rhodnius_neglectus	1	Bra	ann
Rhodnius_neglectus	1	Bra	ann
Rhodnius_neglectus	1	Bra	ann
Rhodnius_neglectus	1	Bra	ann
Rhodnius_neglectus	1	Bra	ann
Rhodnius_neglectus	1	Bra	ann
Rhodnius_neglectus	1	Bra	ann
Rhodnius_neglectus	1	Bra	ann
Rhodnius_neglectus	1	Bra	ann
Rhodnius_neglectus	1	Bra	ann
Rhodnius_neglectus	1	Bra	ann
Rhodnius_neglectus	1	Bra	ann
Rhodnius_neglectus	1	Bra	ann
Rhodnius_neglectus	1	Bra	ann
Rhodnius_neglectus	1	Bra	ann
Rhodnius_neglectus	1	Bra	ann
Rhodnius_neglectus	1	Bra	ann
Rhodnius_neglectus	1	Bra	ann
Rhodnius_neglectus	1	Bra	ann
Rhodnius_neglectus	1	Bra	ann
Rhodnius_neglectus	1	Bra	ann
Rhodnius_neglectus	1	Bra	ann
Rhodnius_neglectus	1	Bra	ann
Rhodnius_neglectus	1	Bra	ann
Rhodnius_neglectus	1	Bra	ann
Rhodnius_montenegrensis	0	Bra	ann
Rhodnius_montenegrensis	0	Bra	ann
Rhodnius_montenegrensis	0	Bra	ann
Rhodnius_montenegrensis	0	Bra	ann
Rhodnius_montenegrensis	0	Bra	ann
Rhodnius_montenegrensis	0	Bra	ann
Rhodnius_montenegrensis	1	Bra	ann
Rhodnius_montenegrensis	1	Bra	ann
Rhodnius_montenegrensis	1	Bra	ann
Rhodnius_montenegrensis	1	Bra	ann
Rhodnius_montenegrensis	1	Bra	ann
Rhodnius_montenegrensis	1	Bra	ann
Rhodnius_montenegrensis	1	Bra	ann
Rhodnius_montenegrensis	1	Bra	ann
Rhodnius_montenegrensis	1	Bra	ann
Rhodnius_montenegrensis	1	Bra	ann
Rhodnius_montenegrensis	1	Bra	ann
Rhodnius_montenegrensis	1	Bra	ann
Rhodnius_montenegrensis	1	Bra	ann
Rhodnius_montenegrensis	1	Bra	ann
Rhodnius_montenegrensis	1	Bra	ann
Rhodnius_montenegrensis	1	Bra	ann
Rhodnius_montenegrensis	1	Bra	ann
Rhodnius_montenegrensis	1	Bra	ann
Rhodnius_montenegrensis	1	Bra	ann
Rhodnius_montenegrensis	1	Bra	ann
Rhodnius_montenegrensis	1	Bra	ann
Rhodnius_montenegrensis	1	Bra	ann
Rhodnius_montenegrensis	1	Bra	ann
Rhodnius_montenegrensis	1	Bra	ann
Rhodnius_montenegrensis	1	Bra	ann
Rhodnius_montenegrensis	1	Bra	ann
Rhodnius_montenegrensis	1	Bra	ann
Rhodnius_montenegrensis	1	Bra	ann
Rhodnius_montenegrensis	1	Bra	ann
Rhodnius_montenegrensis	1	Bra	ann
Rhodnius_montenegrensis	1	Bra	ann
Rhodnius_montenegrensis	1	Bra	ann
Rhodnius_montenegrensis	1	Bra	ann
Rhodnius_nasutus	0	Bra	ann
Rhodnius_nasutus	0	Bra	ann
Rhodnius_nasutus	0	Bra	ann
Rhodnius_nasutus	0	Bra	ann
Rhodnius_nasutus	0	Bra	ann
Rhodnius_nasutus	0	Bra	ann
Rhodnius_nasutus	0	Bra	ann
Rhodnius_nasutus	0	Bra	ann
Rhodnius_nasutus	0	Bra	ann
Rhodnius_nasutus	0	Bra	ann
Rhodnius_nasutus	0	Bra	ann
Rhodnius_nasutus	0	Bra	ann
Rhodnius_nasutus	0	Bra	ann
Rhodnius_nasutus	1	Bra	ann
Rhodnius_nasutus	1	Bra	ann
Rhodnius_nasutus	1	Bra	ann
Rhodnius_nasutus	1	Bra	ann
Rhodnius_nasutus	1	Bra	ann
Rhodnius_nasutus	1	Bra	ann
Rhodnius_nasutus	1	Bra	ann
Rhodnius_nasutus	1	Bra	ann
Rhodnius_nasutus	1	Bra	ann
Rhodnius_nasutus	1	Bra	ann
Rhodnius_nasutus	1	Bra	ann
Rhodnius_nasutus	1	Bra	ann
Rhodnius_nasutus	1	Bra	ann
Rhodnius_nasutus	1	Bra	ann
Rhodnius_nasutus	1	Bra	ann
Rhodnius_nasutus	1	Bra	ann
Rhodnius_nasutus	1	Bra	ann
Rhodnius_nasutus	1	Bra	ann
Rhodnius_nasutus	1	Bra	ann
Rhodnius_nasutus	1	Bra	ann
Rhodnius_nasutus	1	Bra	ann
Rhodnius_nasutus	1	Bra	ann
Rhodnius_nasutus	1	Bra	ann
Rhodnius_nasutus	1	Bra	ann
Rhodnius_nasutus	1	Bra	ann
Rhodnius_nasutus	1	Bra	ann
Rhodnius_nasutus	1	Bra	ann
Rhodnius_nasutus	1	Bra	ann
Rhodnius_nasutus	1	Bra	ann
Rhodnius_nasutus	1	Bra	ann
Rhodnius_nasutus	1	Bra	ann
Rhodnius_nasutus	1	Bra	ann
Rhodnius_nasutus	1	Bra	ann
Rhodnius_nasutus	1	Bra	ann
Rhodnius_nasutus	1	Bra	ann
Rhodnius_nasutus	1	Bra	ann
Rhodnius_nasutus	1	Bra	ann
Rhodnius_nasutus	1	Bra	ann
Rhodnius_nasutus	1	Bra	ann
Rhodnius_nasutus	1	Bra	ann
Rhodnius_nasutus	1	Bra	ann
Rhodnius_nasutus	1	Bra	ann
Rhodnius_nasutus	1	Bra	ann
Rhodnius_nasutus	1	Bra	ann
Rhodnius_nasutus	1	Bra	ann
Rhodnius_nasutus	1	Bra	ann
Rhodnius_nasutus	1	Bra	ann
Rhodnius_nasutus	1	Bra	ann
Rhodnius_nasutus	1	Bra	ann
Rhodnius_nasutus	1	Bra	ann
Rhodnius_nasutus	1	Bra	ann
Rhodnius_nasutus	1	Bra	ann
Rhodnius_nasutus	1	Bra	ann
Rhodnius_nasutus	1	Bra	ann
Rhodnius_nasutus	1	Bra	ann
Rhodnius_nasutus	1	Bra	ann
Rhodnius_nasutus	1	Bra	ann
Rhodnius_nasutus	1	Bra	ann
Rhodnius_nasutus	1	Bra	ann
Rhodnius_nasutus	1	Bra	ann
Rhodnius_pictipes	0	Bra	ann
Rhodnius_pictipes	0	Bra	ann
Rhodnius_pictipes	1	Bra	ann
Rhodnius_pictipes	1	Bra	ann
Rhodnius_pictipes	1	Bra	ann
Rhodnius_pictipes	1	Bra	ann
Rhodnius_pictipes	1	Bra	ann
Rhodnius_pictipes	1	Bra	ann
Rhodnius_pictipes	1	Bra	ann
Rhodnius_pictipes	1	Bra	ann
Rhodnius_pictipes	1	Bra	ann
Rhodnius_pictipes	1	Bra	ann
Rhodnius_pictipes	1	Bra	ann
Rhodnius_pictipes	1	Bra	ann
Rhodnius_pictipes	1	Bra	ann
Rhodnius_pictipes	1	Bra	ann
Rhodnius_pictipes	1	Bra	ann
Rhodnius_pictipes	1	Bra	ann
Rhodnius_pictipes	1	Bra	ann
Rhodnius_pictipes	1	Bra	ann
Rhodnius_pictipes	1	Bra	ann
Rhodnius_pictipes	1	Bra	ann
Rhodnius_pictipes	1	Bra	ann
Rhodnius_pictipes	1	Bra	ann
Rhodnius_pictipes	1	Bra	ann
Rhodnius_pictipes	1	Bra	ann
Rhodnius_pictipes	1	Bra	ann
Rhodnius_pictipes	1	Bra	ann
Rhodnius_pictipes	1	Bra	ann
Rhodnius_pictipes	1	Bra	ann
Rhodnius_pictipes	1	Bra	ann
Rhodnius_pictipes	1	Bra	ann
Rhodnius_pictipes	1	Bra	ann
Rhodnius_pictipes	1	Bra	ann
Rhodnius_pictipes	1	Bra	ann
Rhodnius_pictipes	1	Bra	ann
Rhodnius_pictipes	1	Bra	ann
Rhodnius_pictipes	1	Bra	ann
Rhodnius_pictipes	1	Bra	ann
Rhodnius_pictipes	1	Bra	ann
Rhodnius_pictipes	1	Bra	ann
Rhodnius_pictipes	1	Bra	ann
Rhodnius_pictipes	1	Bra	ann
Triatoma_arthurneivai	0	Bra	ann
Triatoma_arthurneivai	0	Bra	ann
Triatoma_arthurneivai	0	Bra	ann
Triatoma_arthurneivai	0	Bra	ann
Triatoma_arthurneivai	0	Bra	ann
Triatoma_arthurneivai	0	Bra	ann
Triatoma_arthurneivai	0	Bra	ann
Triatoma_arthurneivai	1	Bra	ann
Triatoma_arthurneivai	1	Bra	ann
Triatoma_arthurneivai	1	Bra	ann
Triatoma_arthurneivai	1	Bra	ann
Triatoma_arthurneivai	1	Bra	ann
Triatoma_arthurneivai	1	Bra	ann
Triatoma_arthurneivai	1	Bra	ann
Triatoma_arthurneivai	1	Bra	ann
Triatoma_arthurneivai	1	Bra	ann
Triatoma_arthurneivai	1	Bra	ann
Triatoma_arthurneivai	1	Bra	ann
Triatoma_arthurneivai	1	Bra	ann
Triatoma_arthurneivai	1	Bra	ann
Triatoma_arthurneivai	1	Bra	ann
Triatoma_arthurneivai	1	Bra	ann
Triatoma_arthurneivai	1	Bra	ann
Triatoma_arthurneivai	1	Bra	ann
Triatoma_arthurneivai	1	Bra	ann
Triatoma_arthurneivai	1	Bra	ann
Triatoma_arthurneivai	1	Bra	ann
Triatoma_arthurneivai	1	Bra	ann
Triatoma_arthurneivai	1	Bra	ann
Triatoma_arthurneivai	1	Bra	ann
Triatoma_arthurneivai	1	Bra	ann
Triatoma_arthurneivai	1	Bra	ann
Triatoma_baratai	0	Bra	ann
Triatoma_baratai	0	Bra	ann
Triatoma_baratai	0	Bra	ann
Triatoma_baratai	0	Bra	ann
Triatoma_baratai	0	Bra	ann
Triatoma_baratai	1	Bra	ann
Triatoma_baratai	1	Bra	ann
Triatoma_baratai	1	Bra	ann
Triatoma_baratai	1	Bra	ann
Triatoma_baratai	1	Bra	ann
Triatoma_baratai	1	Bra	ann
Triatoma_baratai	1	Bra	ann
Triatoma_baratai	1	Bra	ann
Triatoma_baratai	1	Bra	ann
Triatoma_baratai	1	Bra	ann
Triatoma_baratai	1	Bra	ann
Triatoma_baratai	1	Bra	ann
Triatoma_baratai	1	Bra	ann
Triatoma_baratai	1	Bra	ann
Triatoma_baratai	1	Bra	ann
Triatoma_baratai	1	Bra	ann
Triatoma_baratai	1	Bra	ann
Triatoma_baratai	1	Bra	ann
Triatoma_baratai	1	Bra	ann
Triatoma_baratai	1	Bra	ann
Triatoma_baratai	1	Bra	ann
Triatoma_baratai	1	Bra	ann
Triatoma_baratai	1	Bra	ann
Triatoma_baratai	1	Bra	ann
Triatoma_brasiliensis	0	Bra	ann
Triatoma_brasiliensis	0	Bra	ann
Triatoma_brasiliensis	0	Bra	ann
Triatoma_brasiliensis	0	Bra	ann
Triatoma_brasiliensis	0	Bra	ann
Triatoma_brasiliensis	0	Bra	ann
Triatoma_brasiliensis	0	Bra	ann
Triatoma_brasiliensis	0	Bra	ann
Triatoma_brasiliensis	0	Bra	ann
Triatoma_brasiliensis	0	Bra	ann
Triatoma_brasiliensis	0	Bra	ann
Triatoma_brasiliensis	0	Bra	ann
Triatoma_brasiliensis	0	Bra	ann
Triatoma_brasiliensis	0	Bra	ann
Triatoma_brasiliensis	0	Bra	ann
Triatoma_brasiliensis	1	Bra	ann
Triatoma_brasiliensis	1	Bra	ann
Triatoma_brasiliensis	1	Bra	ann
Triatoma_brasiliensis	1	Bra	ann
Triatoma_brasiliensis	1	Bra	ann
Triatoma_brasiliensis	1	Bra	ann
Triatoma_brasiliensis	1	Bra	ann
Triatoma_brasiliensis	1	Bra	ann
Triatoma_brasiliensis	1	Bra	ann
Triatoma_brasiliensis	1	Bra	ann
Triatoma_brasiliensis	1	Bra	ann
Triatoma_brasiliensis	1	Bra	ann
Triatoma_brasiliensis	1	Bra	ann
Triatoma_brasiliensis	1	Bra	ann
Triatoma_brasiliensis	1	Bra	ann
Triatoma_brasiliensis	1	Bra	ann
Triatoma_brasiliensis	1	Bra	ann
Triatoma_brasiliensis	1	Bra	ann
Triatoma_brasiliensis	1	Bra	ann
Triatoma_brasiliensis	1	Bra	ann
Triatoma_brasiliensis	1	Bra	ann
Triatoma_brasiliensis	1	Bra	ann
Triatoma_brasiliensis	1	Bra	ann
Triatoma_brasiliensis	1	Bra	ann
Triatoma_brasiliensis	1	Bra	ann
Triatoma_brasiliensis	1	Bra	ann
Triatoma_brasiliensis	1	Bra	ann
Triatoma_brasiliensis	1	Bra	ann
Triatoma_brasiliensis	1	Bra	ann
Triatoma_brasiliensis	1	Bra	ann
Triatoma_brasiliensis	1	Bra	ann
Triatoma_brasiliensis	1	Bra	ann
Triatoma_brasiliensis	1	Bra	ann
Triatoma_brasiliensis	1	Bra	ann
Triatoma_brasiliensis	1	Bra	ann
Triatoma_brasiliensis	1	Bra	ann
Triatoma_brasiliensis	1	Bra	ann
Triatoma_brasiliensis	1	Bra	ann
Triatoma_brasiliensis	1	Bra	ann
Triatoma_brasiliensis	1	Bra	ann
Triatoma_brasiliensis	1	Bra	ann
Triatoma_brasiliensis	1	Bra	ann
Triatoma_brasiliensis	1	Bra	ann
Triatoma_brasiliensis	1	Bra	ann
Triatoma_brasiliensis	1	Bra	ann
Triatoma_brasiliensis	1	Bra	ann
Triatoma_brasiliensis	1	Bra	ann
Triatoma_brasiliensis	1	Bra	ann
Triatoma_brasiliensis	1	Bra	ann
Triatoma_carcavalloi	0	Bra	ann
Triatoma_carcavalloi	0	Bra	ann
Triatoma_carcavalloi	0	Bra	ann
Triatoma_carcavalloi	0	Bra	ann
Triatoma_carcavalloi	0	Bra	ann
Triatoma_carcavalloi	1	Bra	ann
Triatoma_carcavalloi	1	Bra	ann
Triatoma_carcavalloi	1	Bra	ann
Triatoma_carcavalloi	1	Bra	ann
Triatoma_carcavalloi	1	Bra	ann
Triatoma_carcavalloi	1	Bra	ann
Triatoma_carcavalloi	1	Bra	ann
Triatoma_carcavalloi	1	Bra	ann
Triatoma_carcavalloi	1	Bra	ann
Triatoma_carcavalloi	1	Bra	ann
Triatoma_carcavalloi	1	Bra	ann
Triatoma_carcavalloi	1	Bra	ann
Triatoma_carcavalloi	1	Bra	ann
Triatoma_carcavalloi	1	Bra	ann
Triatoma_carcavalloi	1	Bra	ann
Triatoma_carcavalloi	1	Bra	ann
Triatoma_carcavalloi	1	Bra	ann
Triatoma_carcavalloi	1	Bra	ann
Triatoma_carcavalloi	1	Bra	ann
Triatoma_carcavalloi	1	Bra	ann
Triatoma_carcavalloi	1	Bra	ann
Triatoma_carcavalloi	1	Bra	ann
Triatoma_carcavalloi	1	Bra	ann
Triatoma_carcavalloi	1	Bra	ann
Triatoma_carcavalloi	1	Bra	ann
Triatoma_carcavalloi	1	Bra	ann
Triatoma_carcavalloi	1	Bra	ann
Triatoma_carcavalloi	1	Bra	ann
Triatoma_carcavalloi	1	Bra	ann
Triatoma_carcavalloi	1	Bra	ann
Triatoma_carcavalloi	1	Bra	ann
Triatoma_carcavalloi	1	Bra	ann
Triatoma_carcavalloi	1	Bra	ann
Triatoma_circummaculata	0	Bra	ann
Triatoma_circummaculata	0	Bra	ann
Triatoma_circummaculata	0	Bra	ann
Triatoma_circummaculata	1	Bra	ann
Triatoma_circummaculata	1	Bra	ann
Triatoma_circummaculata	1	Bra	ann
Triatoma_circummaculata	1	Bra	ann
Triatoma_circummaculata	1	Bra	ann
Triatoma_circummaculata	1	Bra	ann
Triatoma_circummaculata	1	Bra	ann
Triatoma_circummaculata	1	Bra	ann
Triatoma_circummaculata	1	Bra	ann
Triatoma_circummaculata	1	Bra	ann
Triatoma_circummaculata	1	Bra	ann
Triatoma_circummaculata	1	Bra	ann
Triatoma_circummaculata	1	Bra	ann
Triatoma_circummaculata	1	Bra	ann
Triatoma_circummaculata	1	Bra	ann
Triatoma_circummaculata	1	Bra	ann
Triatoma_circummaculata	1	Bra	ann
Triatoma_circummaculata	1	Bra	ann
Triatoma_costalimai	0	Bra	ann
Triatoma_costalimai	0	Bra	ann
Triatoma_costalimai	0	Bra	ann
Triatoma_costalimai	0	Bra	ann
Triatoma_costalimai	0	Bra	ann
Triatoma_costalimai	0	Bra	ann
Triatoma_costalimai	0	Bra	ann
Triatoma_costalimai	0	Bra	ann
Triatoma_costalimai	0	Bra	ann
Triatoma_costalimai	1	Bra	ann
Triatoma_costalimai	1	Bra	ann
Triatoma_costalimai	1	Bra	ann
Triatoma_costalimai	1	Bra	ann
Triatoma_costalimai	1	Bra	ann
Triatoma_costalimai	1	Bra	ann
Triatoma_costalimai	1	Bra	ann
Triatoma_costalimai	1	Bra	ann
Triatoma_costalimai	1	Bra	ann
Triatoma_costalimai	1	Bra	ann
Triatoma_costalimai	1	Bra	ann
Triatoma_costalimai	1	Bra	ann
Triatoma_costalimai	1	Bra	ann
Triatoma_costalimai	1	Bra	ann
Triatoma_costalimai	1	Bra	ann
Triatoma_costalimai	1	Bra	ann
Triatoma_costalimai	1	Bra	ann
Triatoma_costalimai	1	Bra	ann
Triatoma_costalimai	1	Bra	ann
Triatoma_costalimai	1	Bra	ann
Triatoma_costalimai	1	Bra	ann
Triatoma_costalimai	1	Bra	ann
Triatoma_costalimai	1	Bra	ann
Triatoma_costalimai	1	Bra	ann
Triatoma_costalimai	1	Bra	ann
Triatoma_costalimai	1	Bra	ann
Triatoma_costalimai	1	Bra	ann
Triatoma_costalimai	1	Bra	ann
Triatoma_costalimai	1	Bra	ann
Triatoma_costalimai	1	Bra	ann
Triatoma_costalimai	1	Bra	ann
Triatoma_costalimai	1	Bra	ann
Triatoma_costalimai	1	Bra	ann
Triatoma_costalimai	1	Bra	ann
Triatoma_costalimai	1	Bra	ann
Triatoma_costalimai	1	Bra	ann
Triatoma_costalimai	1	Bra	ann
Triatoma_costalimai	1	Bra	ann
Triatoma_costalimai	1	Bra	ann
Triatoma_costalimai	1	Bra	ann
Triatoma_costalimai	1	Bra	ann
Triatoma_costalimai	1	Bra	ann
Triatoma_costalimai	1	Bra	ann
Triatoma_costalimai	1	Bra	ann
Triatoma_costalimai	1	Bra	ann
Triatoma_costalimai	1	Bra	ann
Triatoma_costalimai	1	Bra	ann
Triatoma_costalimai	1	Bra	ann
Triatoma_costalimai	1	Bra	ann
Triatoma_costalimai	1	Bra	ann
Triatoma_costalimai	1	Bra	ann
Triatoma_costalimai	1	Bra	ann
Triatoma_costalimai	1	Bra	ann
Triatoma_costalimai	1	Bra	ann
Triatoma_delpontei	0	Bra	ann
Triatoma_delpontei	0	Bra	ann
Triatoma_delpontei	0	Bra	ann
Triatoma_delpontei	0	Bra	ann
Triatoma_delpontei	1	Bra	ann
Triatoma_delpontei	1	Bra	ann
Triatoma_delpontei	1	Bra	ann
Triatoma_delpontei	1	Bra	ann
Triatoma_delpontei	1	Bra	ann
Triatoma_delpontei	1	Bra	ann
Triatoma_delpontei	1	Bra	ann
Triatoma_delpontei	1	Bra	ann
Triatoma_delpontei	1	Bra	ann
Triatoma_delpontei	1	Bra	ann
Triatoma_delpontei	1	Bra	ann
Triatoma_delpontei	1	Bra	ann
Triatoma_delpontei	1	Bra	ann
Triatoma_delpontei	1	Bra	ann
Triatoma_delpontei	1	Bra	ann
Triatoma_delpontei	1	Bra	ann
Triatoma_delpontei	1	Bra	ann
Triatoma_delpontei	1	Bra	ann
Triatoma_delpontei	1	Bra	ann
Triatoma_delpontei	1	Bra	ann
Triatoma_delpontei	1	Bra	ann
Triatoma_delpontei	1	Bra	ann
Triatoma_delpontei	1	Bra	ann
Triatoma_delpontei	1	Bra	ann
Triatoma_delpontei	1	Bra	ann
Triatoma_guazu	0	Bra	ann
Triatoma_guazu	0	Bra	ann
Triatoma_guazu	0	Bra	ann
Triatoma_guazu	0	Bra	ann
Triatoma_guazu	0	Bra	ann
Triatoma_guazu	0	Bra	ann
Triatoma_guazu	0	Bra	ann
Triatoma_guazu	0	Bra	ann
Triatoma_guazu	0	Bra	ann
Triatoma_guazu	0	Bra	ann
Triatoma_guazu	1	Bra	ann
Triatoma_guazu	1	Bra	ann
Triatoma_guazu	1	Bra	ann
Triatoma_guazu	1	Bra	ann
Triatoma_guazu	1	Bra	ann
Triatoma_guazu	1	Bra	ann
Triatoma_guazu	1	Bra	ann
Triatoma_guazu	1	Bra	ann
Triatoma_guazu	1	Bra	ann
Triatoma_guazu	1	Bra	ann
Triatoma_guazu	1	Bra	ann
Triatoma_guazu	1	Bra	ann
Triatoma_guazu	1	Bra	ann
Triatoma_guazu	1	Bra	ann
Triatoma_guazu	1	Bra	ann
Triatoma_guazu	1	Bra	ann
Triatoma_guazu	1	Bra	ann
Triatoma_guazu	1	Bra	ann
Triatoma_infestans	0	Bra	ann
Triatoma_infestans	0	Bra	ann
Triatoma_infestans	0	Bra	ann
Triatoma_infestans	0	Bra	ann
Triatoma_infestans	0	Bra	ann
Triatoma_infestans	0	Bra	ann
Triatoma_infestans	0	Bra	ann
Triatoma_infestans	0	Bra	ann
Triatoma_infestans	0	Bra	ann
Triatoma_infestans	1	Bra	ann
Triatoma_infestans	1	Bra	ann
Triatoma_infestans	1	Bra	ann
Triatoma_infestans	1	Bra	ann
Triatoma_infestans	1	Bra	ann
Triatoma_infestans	1	Bra	ann
Triatoma_infestans	1	Bra	ann
Triatoma_infestans	1	Bra	ann
Triatoma_infestans	1	Bra	ann
Triatoma_infestans	1	Bra	ann
Triatoma_infestans	1	Bra	ann
Triatoma_infestans	1	Bra	ann
Triatoma_infestans	1	Bra	ann
Triatoma_infestans	1	Bra	ann
Triatoma_infestans	1	Bra	ann
Triatoma_infestans	1	Bra	ann
Triatoma_infestans	1	Bra	ann
Triatoma_infestans	1	Bra	ann
Triatoma_infestans	1	Bra	ann
Triatoma_infestans	1	Bra	ann
Triatoma_infestans	1	Bra	ann
Triatoma_infestans	1	Bra	ann
Triatoma_infestans	1	Bra	ann
Triatoma_infestans	1	Bra	ann
Triatoma_infestans	1	Bra	ann
Triatoma_infestans	1	Bra	ann
Triatoma_infestans	1	Bra	ann
Triatoma_infestans	1	Bra	ann
Triatoma_infestans	1	Bra	ann
Triatoma_infestans	1	Bra	ann
Triatoma_infestans	1	Bra	ann
Triatoma_infestans	1	Bra	ann
Triatoma_infestans	1	Bra	ann
Triatoma_infestans	1	Bra	ann
Triatoma_infestans	1	Bra	ann
Triatoma_infestans	1	Bra	ann
Triatoma_infestans	1	Bra	ann
Triatoma_infestans	1	Bra	ann
Triatoma_infestans	1	Bra	ann
Triatoma_infestans	1	Bra	ann
Triatoma_infestans	1	Bra	ann
Triatoma_infestans	1	Bra	ann
Triatoma_infestans	1	Bra	ann
Triatoma_infestans	1	Bra	ann
Triatoma_infestans	1	Bra	ann
Triatoma_juazeirensis	0	Bra	ann
Triatoma_juazeirensis	0	Bra	ann
Triatoma_juazeirensis	0	Bra	ann
Triatoma_juazeirensis	0	Bra	ann
Triatoma_juazeirensis	1	Bra	ann
Triatoma_juazeirensis	1	Bra	ann
Triatoma_juazeirensis	1	Bra	ann
Triatoma_juazeirensis	1	Bra	ann
Triatoma_juazeirensis	1	Bra	ann
Triatoma_juazeirensis	1	Bra	ann
Triatoma_juazeirensis	1	Bra	ann
Triatoma_juazeirensis	1	Bra	ann
Triatoma_juazeirensis	1	Bra	ann
Triatoma_juazeirensis	1	Bra	ann
Triatoma_juazeirensis	1	Bra	ann
Triatoma_juazeirensis	1	Bra	ann
Triatoma_juazeirensis	1	Bra	ann
Triatoma_juazeirensis	1	Bra	ann
Triatoma_juazeirensis	1	Bra	ann
Triatoma_juazeirensis	1	Bra	ann
Triatoma_juazeirensis	1	Bra	ann
Triatoma_lenti	0	Bra	ann
Triatoma_lenti	0	Bra	ann
Triatoma_lenti	0	Bra	ann
Triatoma_lenti	0	Bra	ann
Triatoma_lenti	1	Bra	ann
Triatoma_lenti	1	Bra	ann
Triatoma_lenti	1	Bra	ann
Triatoma_lenti	1	Bra	ann
Triatoma_lenti	1	Bra	ann
Triatoma_lenti	1	Bra	ann
Triatoma_lenti	1	Bra	ann
Triatoma_lenti	1	Bra	ann
Triatoma_lenti	1	Bra	ann
Triatoma_lenti	1	Bra	ann
Triatoma_lenti	1	Bra	ann
Triatoma_lenti	1	Bra	ann
Triatoma_lenti	1	Bra	ann
Triatoma_lenti	1	Bra	ann
Triatoma_lenti	1	Bra	ann
Triatoma_maculata	0	Bra	ann
Triatoma_maculata	0	Bra	ann
Triatoma_maculata	0	Bra	ann
Triatoma_maculata	0	Bra	ann
Triatoma_maculata	1	Bra	ann
Triatoma_maculata	1	Bra	ann
Triatoma_maculata	1	Bra	ann
Triatoma_maculata	1	Bra	ann
Triatoma_maculata	1	Bra	ann
Triatoma_maculata	1	Bra	ann
Triatoma_maculata	1	Bra	ann
Triatoma_maculata	1	Bra	ann
Triatoma_maculata	1	Bra	ann
Triatoma_maculata	1	Bra	ann
Triatoma_maculata	1	Bra	ann
Triatoma_maculata	1	Bra	ann
Triatoma_maculata	1	Bra	ann
Triatoma_maculata	1	Bra	ann
Triatoma_maculata	1	Bra	ann
Triatoma_maculata	1	Bra	ann
Triatoma_maculata	1	Bra	ann
Triatoma_maculata	1	Bra	ann
Triatoma_maculata	1	Bra	ann
Triatoma_maculata	1	Bra	ann
Triatoma_maculata	1	Bra	ann
Triatoma_maculata	1	Bra	ann
Triatoma_maculata	1	Bra	ann
Triatoma_maculata	1	Bra	ann
Triatoma_maculata	1	Bra	ann
Triatoma_maculata	1	Bra	ann
Triatoma_maculata	1	Bra	ann
Triatoma_maculata	1	Bra	ann
Triatoma_maculata	1	Bra	ann
Triatoma_maculata	1	Bra	ann
Triatoma_maculata	1	Bra	ann
Triatoma_maculata	1	Bra	ann
Triatoma_maculata	1	Bra	ann
Triatoma_maculata	1	Bra	ann
Triatoma_maculata	1	Bra	ann
Triatoma_matogrossensis	0	Bra	ann
Triatoma_matogrossensis	0	Bra	ann
Triatoma_matogrossensis	0	Bra	ann
Triatoma_matogrossensis	0	Bra	ann
Triatoma_matogrossensis	0	Bra	ann
Triatoma_matogrossensis	0	Bra	ann
Triatoma_matogrossensis	0	Bra	ann
Triatoma_matogrossensis	0	Bra	ann
Triatoma_matogrossensis	1	Bra	ann
Triatoma_matogrossensis	1	Bra	ann
Triatoma_matogrossensis	1	Bra	ann
Triatoma_matogrossensis	1	Bra	ann
Triatoma_matogrossensis	1	Bra	ann
Triatoma_matogrossensis	1	Bra	ann
Triatoma_matogrossensis	1	Bra	ann
Triatoma_matogrossensis	1	Bra	ann
Triatoma_matogrossensis	1	Bra	ann
Triatoma_matogrossensis	1	Bra	ann
Triatoma_matogrossensis	1	Bra	ann
Triatoma_matogrossensis	1	Bra	ann
Triatoma_matogrossensis	1	Bra	ann
Triatoma_matogrossensis	1	Bra	ann
Triatoma_matogrossensis	1	Bra	ann
Triatoma_matogrossensis	1	Bra	ann
Triatoma_matogrossensis	1	Bra	ann
Triatoma_matogrossensis	1	Bra	ann
Triatoma_matogrossensis	1	Bra	ann
Triatoma_matogrossensis	1	Bra	ann
Triatoma_matogrossensis	1	Bra	ann
Triatoma_matogrossensis	1	Bra	ann
Triatoma_matogrossensis	1	Bra	ann
Triatoma_matogrossensis	1	Bra	ann
Triatoma_melanica	0	Bra	ann
Triatoma_melanica	0	Bra	ann
Triatoma_melanica	0	Bra	ann
Triatoma_melanica	0	Bra	ann
Triatoma_melanica	0	Bra	ann
Triatoma_melanica	0	Bra	ann
Triatoma_melanica	1	Bra	ann
Triatoma_melanica	1	Bra	ann
Triatoma_melanica	1	Bra	ann
Triatoma_melanica	1	Bra	ann
Triatoma_melanica	1	Bra	ann
Triatoma_melanica	1	Bra	ann
Triatoma_melanica	1	Bra	ann
Triatoma_melanica	1	Bra	ann
Triatoma_melanica	1	Bra	ann
Triatoma_melanica	1	Bra	ann
Triatoma_melanica	1	Bra	ann
Triatoma_melanica	1	Bra	ann
Triatoma_melanica	1	Bra	ann
Triatoma_melanica	1	Bra	ann
Triatoma_melanica	1	Bra	ann
Triatoma_melanica	1	Bra	ann
Triatoma_melanica	1	Bra	ann
Triatoma_melanica	1	Bra	ann
Triatoma_melanica	1	Bra	ann
Triatoma_melanica	1	Bra	ann
Triatoma_melanica	1	Bra	ann
Triatoma_melanica	1	Bra	ann
Triatoma_melanica	1	Bra	ann
Triatoma_pintodiasi	0	Bra	ann
Triatoma_pintodiasi	0	Bra	ann
Triatoma_pintodiasi	0	Bra	ann
Triatoma_pintodiasi	1	Bra	ann
Triatoma_pintodiasi	1	Bra	ann
Triatoma_pintodiasi	1	Bra	ann
Triatoma_pintodiasi	1	Bra	ann
Triatoma_pintodiasi	1	Bra	ann
Triatoma_pintodiasi	1	Bra	ann
Triatoma_pintodiasi	1	Bra	ann
Triatoma_pintodiasi	1	Bra	ann
Triatoma_pintodiasi	1	Bra	ann
Triatoma_pintodiasi	1	Bra	ann
Triatoma_pintodiasi	1	Bra	ann
Triatoma_pintodiasi	1	Bra	ann
Triatoma_pintodiasi	1	Bra	ann
Triatoma_pintodiasi	1	Bra	ann
Triatoma_pintodiasi	1	Bra	ann
Triatoma_pintodiasi	1	Bra	ann
Triatoma_pintodiasi	1	Bra	ann
Triatoma_pintodiasi	1	Bra	ann
Triatoma_pintodiasi	1	Bra	ann
Triatoma_pintodiasi	1	Bra	ann
Triatoma_pintodiasi	1	Bra	ann
Triatoma_pintodiasi	1	Bra	ann
Triatoma_platensis	0	Bra	ann
Triatoma_platensis	0	Bra	ann
Triatoma_platensis	0	Bra	ann
Triatoma_platensis	0	Bra	ann
Triatoma_platensis	0	Bra	ann
Triatoma_platensis	0	Bra	ann
Triatoma_platensis	0	Bra	ann
Triatoma_platensis	1	Bra	ann
Triatoma_platensis	1	Bra	ann
Triatoma_platensis	1	Bra	ann
Triatoma_platensis	1	Bra	ann
Triatoma_platensis	1	Bra	ann
Triatoma_platensis	1	Bra	ann
Triatoma_platensis	1	Bra	ann
Triatoma_platensis	1	Bra	ann
Triatoma_platensis	1	Bra	ann
Triatoma_platensis	1	Bra	ann
Triatoma_platensis	1	Bra	ann
Triatoma_platensis	1	Bra	ann
Triatoma_platensis	1	Bra	ann
Triatoma_platensis	1	Bra	ann
Triatoma_platensis	1	Bra	ann
Triatoma_platensis	1	Bra	ann
Triatoma_platensis	1	Bra	ann
Triatoma_platensis	1	Bra	ann
Triatoma_platensis	1	Bra	ann
Triatoma_platensis	1	Bra	ann
Triatoma_pseudomaculata	0	Bra	ann
Triatoma_pseudomaculata	0	Bra	ann
Triatoma_pseudomaculata	0	Bra	ann
Triatoma_pseudomaculata	0	Bra	ann
Triatoma_pseudomaculata	0	Bra	ann
Triatoma_pseudomaculata	0	Bra	ann
Triatoma_pseudomaculata	0	Bra	ann
Triatoma_pseudomaculata	0	Bra	ann
Triatoma_pseudomaculata	0	Bra	ann
Triatoma_pseudomaculata	0	Bra	ann
Triatoma_pseudomaculata	0	Bra	ann
Triatoma_pseudomaculata	0	Bra	ann
Triatoma_pseudomaculata	0	Bra	ann
Triatoma_pseudomaculata	0	Bra	ann
Triatoma_pseudomaculata	0	Bra	ann
Triatoma_pseudomaculata	0	Bra	ann
Triatoma_pseudomaculata	1	Bra	ann
Triatoma_pseudomaculata	1	Bra	ann
Triatoma_pseudomaculata	1	Bra	ann
Triatoma_pseudomaculata	1	Bra	ann
Triatoma_pseudomaculata	1	Bra	ann
Triatoma_pseudomaculata	1	Bra	ann
Triatoma_pseudomaculata	1	Bra	ann
Triatoma_pseudomaculata	1	Bra	ann
Triatoma_pseudomaculata	1	Bra	ann
Triatoma_pseudomaculata	1	Bra	ann
Triatoma_pseudomaculata	1	Bra	ann
Triatoma_pseudomaculata	1	Bra	ann
Triatoma_pseudomaculata	1	Bra	ann
Triatoma_pseudomaculata	1	Bra	ann
Triatoma_pseudomaculata	1	Bra	ann
Triatoma_pseudomaculata	1	Bra	ann
Triatoma_pseudomaculata	1	Bra	ann
Triatoma_pseudomaculata	1	Bra	ann
Triatoma_pseudomaculata	1	Bra	ann
Triatoma_pseudomaculata	1	Bra	ann
Triatoma_pseudomaculata	1	Bra	ann
Triatoma_pseudomaculata	1	Bra	ann
Triatoma_pseudomaculata	1	Bra	ann
Triatoma_pseudomaculata	1	Bra	ann
Triatoma_pseudomaculata	1	Bra	ann
Triatoma_pseudomaculata	1	Bra	ann
Triatoma_pseudomaculata	1	Bra	ann
Triatoma_pseudomaculata	1	Bra	ann
Triatoma_pseudomaculata	1	Bra	ann
Triatoma_pseudomaculata	1	Bra	ann
Triatoma_pseudomaculata	1	Bra	ann
Triatoma_pseudomaculata	1	Bra	ann
Triatoma_pseudomaculata	1	Bra	ann
Triatoma_pseudomaculata	1	Bra	ann
Triatoma_pseudomaculata	1	Bra	ann
Triatoma_pseudomaculata	1	Bra	ann
Triatoma_pseudomaculata	1	Bra	ann
Triatoma_pseudomaculata	1	Bra	ann
Triatoma_pseudomaculata	1	Bra	ann
Triatoma_rubrovaria	0	Bra	ann
Triatoma_rubrovaria	0	Bra	ann
Triatoma_rubrovaria	0	Bra	ann
Triatoma_rubrovaria	0	Bra	ann
Triatoma_rubrovaria	0	Bra	ann
Triatoma_rubrovaria	0	Bra	ann
Triatoma_rubrovaria	0	Bra	ann
Triatoma_rubrovaria	0	Bra	ann
Triatoma_rubrovaria	0	Bra	ann
Triatoma_rubrovaria	0	Bra	ann
Triatoma_rubrovaria	0	Bra	ann
Triatoma_rubrovaria	0	Bra	ann
Triatoma_rubrovaria	0	Bra	ann
Triatoma_rubrovaria	0	Bra	ann
Triatoma_rubrovaria	0	Bra	ann
Triatoma_rubrovaria	0	Bra	ann
Triatoma_rubrovaria	0	Bra	ann
Triatoma_rubrovaria	0	Bra	ann
Triatoma_rubrovaria	0	Bra	ann
Triatoma_rubrovaria	0	Bra	ann
Triatoma_rubrovaria	0	Bra	ann
Triatoma_rubrovaria	0	Bra	ann
Triatoma_rubrovaria	1	Bra	ann
Triatoma_rubrovaria	1	Bra	ann
Triatoma_rubrovaria	1	Bra	ann
Triatoma_rubrovaria	1	Bra	ann
Triatoma_rubrovaria	1	Bra	ann
Triatoma_rubrovaria	1	Bra	ann
Triatoma_rubrovaria	1	Bra	ann
Triatoma_rubrovaria	1	Bra	ann
Triatoma_rubrovaria	1	Bra	ann
Triatoma_rubrovaria	1	Bra	ann
Triatoma_rubrovaria	1	Bra	ann
Triatoma_rubrovaria	1	Bra	ann
Triatoma_rubrovaria	1	Bra	ann
Triatoma_rubrovaria	1	Bra	ann
Triatoma_rubrovaria	1	Bra	ann
Triatoma_rubrovaria	1	Bra	ann
Triatoma_rubrovaria	1	Bra	ann
Triatoma_rubrovaria	1	Bra	ann
Triatoma_rubrovaria	1	Bra	ann
Triatoma_rubrovaria	1	Bra	ann
Triatoma_rubrovaria	1	Bra	ann
Triatoma_rubrovaria	1	Bra	ann
Triatoma_rubrovaria	1	Bra	ann
Triatoma_rubrovaria	1	Bra	ann
Triatoma_rubrovaria	1	Bra	ann
Triatoma_rubrovaria	1	Bra	ann
Triatoma_rubrovaria	1	Bra	ann
Triatoma_rubrovaria	1	Bra	ann
Triatoma_rubrovaria	1	Bra	ann
Triatoma_rubrovaria	1	Bra	ann
Triatoma_rubrovaria	1	Bra	ann
Triatoma_rubrovaria	1	Bra	ann
Triatoma_sherlocki	0	Bra	ann
Triatoma_sherlocki	0	Bra	ann
Triatoma_sherlocki	1	Bra	ann
Triatoma_sherlocki	1	Bra	ann
Triatoma_sherlocki	1	Bra	ann
Triatoma_sherlocki	1	Bra	ann
Triatoma_sherlocki	1	Bra	ann
Triatoma_sherlocki	1	Bra	ann
Triatoma_sherlocki	1	Bra	ann
Triatoma_sherlocki	1	Bra	ann
Triatoma_sherlocki	1	Bra	ann
Triatoma_sherlocki	1	Bra	ann
Triatoma_sherlocki	1	Bra	ann
Triatoma_sherlocki	1	Bra	ann
Triatoma_sherlocki	1	Bra	ann
Triatoma_sherlocki	1	Bra	ann
Triatoma_sherlocki	1	Bra	ann
Triatoma_sherlocki	1	Bra	ann
Triatoma_sherlocki	1	Bra	ann
Triatoma_sherlocki	1	Bra	ann
Triatoma_sherlocki	1	Bra	ann
Triatoma_sherlocki	1	Bra	ann
Triatoma_sherlocki	1	Bra	ann
Triatoma_sherlocki	1	Bra	ann
Triatoma_sherlocki	1	Bra	ann
Triatoma_sherlocki	1	Bra	ann
Triatoma_sherlocki	1	Bra	ann
Triatoma_sherlocki	1	Bra	ann
Triatoma_sherlocki	1	Bra	ann
Triatoma_sherlocki	1	Bra	ann
Triatoma_sherlocki	1	Bra	ann
Triatoma_sordida	0	Bra	ann
Triatoma_sordida	0	Bra	ann
Triatoma_sordida	0	Bra	ann
Triatoma_sordida	0	Bra	ann
Triatoma_sordida	0	Bra	ann
Triatoma_sordida	0	Bra	ann
Triatoma_sordida	0	Bra	ann
Triatoma_sordida	0	Bra	ann
Triatoma_sordida	0	Bra	ann
Triatoma_sordida	0	Bra	ann
Triatoma_sordida	0	Bra	ann
Triatoma_sordida	0	Bra	ann
Triatoma_sordida	0	Bra	ann
Triatoma_sordida	0	Bra	ann
Triatoma_sordida	0	Bra	ann
Triatoma_sordida	0	Bra	ann
Triatoma_sordida	0	Bra	ann
Triatoma_sordida	0	Bra	ann
Triatoma_sordida	1	Bra	ann
Triatoma_sordida	1	Bra	ann
Triatoma_sordida	1	Bra	ann
Triatoma_sordida	1	Bra	ann
Triatoma_sordida	1	Bra	ann
Triatoma_sordida	1	Bra	ann
Triatoma_sordida	1	Bra	ann
Triatoma_sordida	1	Bra	ann
Triatoma_sordida	1	Bra	ann
Triatoma_sordida	1	Bra	ann
Triatoma_sordida	1	Bra	ann
Triatoma_sordida	1	Bra	ann
Triatoma_sordida	1	Bra	ann
Triatoma_sordida	1	Bra	ann
Triatoma_sordida	1	Bra	ann
Triatoma_sordida	1	Bra	ann
Triatoma_sordida	1	Bra	ann
Triatoma_sordida	1	Bra	ann
Triatoma_sordida	1	Bra	ann
Triatoma_sordida	1	Bra	ann
Triatoma_sordida	1	Bra	ann
Triatoma_sordida	1	Bra	ann
Triatoma_sordida	1	Bra	ann
Triatoma_sordida	1	Bra	ann
Triatoma_sordida	1	Bra	ann
Triatoma_sordida	1	Bra	ann
Triatoma_sordida	1	Bra	ann
Triatoma_sordida	1	Bra	ann
Triatoma_sordida	1	Bra	ann
Triatoma_sordida	1	Bra	ann
Triatoma_sordida	1	Bra	ann
Triatoma_sordida	1	Bra	ann
Triatoma_sordida	1	Bra	ann
Triatoma_sordida	1	Bra	ann
Triatoma_sordida	1	Bra	ann
Triatoma_sordida	1	Bra	ann
Triatoma_sordida	1	Bra	ann
Triatoma_sordida	1	Bra	ann
Triatoma_sordida	1	Bra	ann
Triatoma_sordida	1	Bra	ann
Triatoma_sordida	1	Bra	ann
Triatoma_sordida	1	Bra	ann
Triatoma_sordida	1	Bra	ann
Triatoma_sordida	1	Bra	ann
Triatoma_sordida	1	Bra	ann
Triatoma_sordida	1	Bra	ann
Triatoma_sordida	1	Bra	ann
Triatoma_sordida	1	Bra	ann
Triatoma_sordida	1	Bra	ann
Triatoma_sordida	1	Bra	ann
Triatoma_sordida	1	Bra	ann
Triatoma_sordida	1	Bra	ann
Triatoma_sordida	1	Bra	ann
Triatoma_sordida	1	Bra	ann
Triatoma_sordida	1	Bra	ann
Triatoma_sordida	1	Bra	ann
Triatoma_sordida	1	Bra	ann
Triatoma_sordida	1	Bra	ann
Triatoma_sordida	1	Bra	ann
Triatoma_sordida	1	Bra	ann
Triatoma_sordida	1	Bra	ann
Triatoma_sordida	1	Bra	ann
Triatoma_sordida	1	Bra	ann
Triatoma_sordida	1	Bra	ann
Triatoma_sordida	1	Bra	ann
Triatoma_sordida	1	Bra	ann
Triatoma_sordida	1	Bra	ann
Triatoma_sordida	1	Bra	ann
Triatoma_sordida	1	Bra	ann
Triatoma_sordida	1	Bra	ann
Triatoma_sordida	1	Bra	ann
Triatoma_sordida	1	Bra	ann
Triatoma_sordida	1	Bra	ann
Triatoma_sordida	1	Bra	ann
Triatoma_sordida	1	Bra	ann
Triatoma_sordida	1	Bra	ann
Triatoma_sordida	1	Bra	ann
Triatoma_sordida	1	Bra	ann
Triatoma_tibiamaculata	0	Bra	ann
Triatoma_tibiamaculata	0	Bra	ann
Triatoma_tibiamaculata	0	Bra	ann
Triatoma_tibiamaculata	1	Bra	ann
Triatoma_tibiamaculata	1	Bra	ann
Triatoma_tibiamaculata	1	Bra	ann
Triatoma_tibiamaculata	1	Bra	ann
Triatoma_tibiamaculata	1	Bra	ann
Triatoma_tibiamaculata	1	Bra	ann
Triatoma_tibiamaculata	1	Bra	ann
Triatoma_tibiamaculata	1	Bra	ann
Triatoma_tibiamaculata	1	Bra	ann
Triatoma_tibiamaculata	1	Bra	ann
Triatoma_tibiamaculata	1	Bra	ann
Triatoma_tibiamaculata	1	Bra	ann
Triatoma_tibiamaculata	1	Bra	ann
Triatoma_tibiamaculata	1	Bra	ann
Triatoma_tibiamaculata	1	Bra	ann
Triatoma_tibiamaculata	1	Bra	ann
Triatoma_tibiamaculata	1	Bra	ann
Triatoma_tibiamaculata	1	Bra	ann
Triatoma_tibiamaculata	1	Bra	ann
Triatoma_tibiamaculata	1	Bra	ann
Triatoma_tibiamaculata	1	Bra	ann
Triatoma_tibiamaculata	1	Bra	ann
Triatoma_tibiamaculata	1	Bra	ann
Triatoma_tibiamaculata	1	Bra	ann
Triatoma_tibiamaculata	1	Bra	ann
Triatoma_tibiamaculata	1	Bra	ann
Triatoma_tibiamaculata	1	Bra	ann
Triatoma_tibiamaculata	1	Bra	ann
Triatoma_tibiamaculata	1	Bra	ann
Triatoma_tibiamaculata	1	Bra	ann
Triatoma_tibiamaculata	1	Bra	ann
Triatoma_tibiamaculata	1	Bra	ann
Triatoma_tibiamaculata	1	Bra	ann
Triatoma_tibiamaculata	1	Bra	ann
Triatoma_tibiamaculata	1	Bra	ann
Triatoma_tibiamaculata	1	Bra	ann
Triatoma_tibiamaculata	1	Bra	ann
Triatoma_tibiamaculata	1	Bra	ann
Triatoma_vandae	0	Bra	ann
Triatoma_vandae	0	Bra	ann
Triatoma_vandae	0	Bra	ann
Triatoma_vandae	0	Bra	ann
Triatoma_vandae	0	Bra	ann
Triatoma_vandae	0	Bra	ann
Triatoma_vandae	0	Bra	ann
Triatoma_vandae	0	Bra	ann
Triatoma_vandae	0	Bra	ann
Triatoma_vandae	1	Bra	ann
Triatoma_vandae	1	Bra	ann
Triatoma_vandae	1	Bra	ann
Triatoma_vandae	1	Bra	ann
Triatoma_vandae	1	Bra	ann
Triatoma_vandae	1	Bra	ann
Triatoma_vandae	1	Bra	ann
Triatoma_vandae	1	Bra	ann
Triatoma_vandae	1	Bra	ann
Triatoma_vandae	1	Bra	ann
Triatoma_vandae	1	Bra	ann
Triatoma_vandae	1	Bra	ann
Triatoma_vandae	1	Bra	ann
Triatoma_vandae	1	Bra	ann
Triatoma_vandae	1	Bra	ann
Triatoma_vandae	1	Bra	ann
Triatoma_vandae	1	Bra	ann
Triatoma_vandae	1	Bra	ann
Triatoma_vandae	1	Bra	ann
Triatoma_vandae	1	Bra	ann
Triatoma_vitticeps	0	Bra	ann
Triatoma_vitticeps	0	Bra	ann
Triatoma_vitticeps	0	Bra	ann
Triatoma_vitticeps	0	Bra	ann
Triatoma_vitticeps	0	Bra	ann
Triatoma_vitticeps	0	Bra	ann
Triatoma_vitticeps	0	Bra	ann
Triatoma_vitticeps	1	Bra	ann
Triatoma_vitticeps	1	Bra	ann
Triatoma_vitticeps	1	Bra	ann
Triatoma_vitticeps	1	Bra	ann
Triatoma_vitticeps	1	Bra	ann
Triatoma_vitticeps	1	Bra	ann
Triatoma_vitticeps	1	Bra	ann
Triatoma_vitticeps	1	Bra	ann
Triatoma_vitticeps	1	Bra	ann
Triatoma_vitticeps	1	Bra	ann
Triatoma_vitticeps	1	Bra	ann
Triatoma_vitticeps	1	Bra	ann
Triatoma_vitticeps	1	Bra	ann
Triatoma_vitticeps	1	Bra	ann
Triatoma_vitticeps	1	Bra	ann
Triatoma_vitticeps	1	Bra	ann
Triatoma_vitticeps	1	Bra	ann
Triatoma_vitticeps	1	Bra	ann
Triatoma_vitticeps	1	Bra	ann
Triatoma_vitticeps	1	Bra	ann
Triatoma_vitticeps	1	Bra	ann
Triatoma_vitticeps	1	Bra	ann
Triatoma_vitticeps	1	Bra	ann
Triatoma_vitticeps	1	Bra	ann
Triatoma_vitticeps	1	Bra	ann
Triatoma_vitticeps	1	Bra	ann
Triatoma_vitticeps	1	Bra	ann
Triatoma_vitticeps	1	Bra	ann
Triatoma_vitticeps	1	Bra	ann
Triatoma_vitticeps	1	Bra	ann
Triatoma_vitticeps	1	Bra	ann
Triatoma_vitticeps	1	Bra	ann
Triatoma_vitticeps	1	Bra	ann
Triatoma_vitticeps	1	Bra	ann
Triatoma_vitticeps	1	Bra	ann
Triatoma_vitticeps	1	Bra	ann
Triatoma_vitticeps	1	Bra	ann
Triatoma_vitticeps	1	Bra	ann
Triatoma_vitticeps	1	Bra	ann
Triatoma_vitticeps	1	Bra	ann
Triatoma_williami	0	Bra	ann
Triatoma_williami	0	Bra	ann
Triatoma_williami	0	Bra	ann
Triatoma_williami	0	Bra	ann
Triatoma_williami	0	Bra	ann
Triatoma_williami	1	Bra	ann
Triatoma_williami	1	Bra	ann
Triatoma_williami	1	Bra	ann
Triatoma_williami	1	Bra	ann
Triatoma_williami	1	Bra	ann
Triatoma_williami	1	Bra	ann
Triatoma_williami	1	Bra	ann
Triatoma_williami	1	Bra	ann
Triatoma_williami	1	Bra	ann
Triatoma_williami	1	Bra	ann
Triatoma_williami	1	Bra	ann
Triatoma_williami	1	Bra	ann
Psammolestes_tertius	1	Bra	ann
Psammolestes_tertius	1	Bra	ann
Psammolestes_tertius	1	Bra	ann
Psammolestes_tertius	1	Bra	ann
Psammolestes_tertius	1	Bra	ann
Psammolestes_tertius	1	Bra	ann
Psammolestes_tertius	1	Bra	ann
Psammolestes_tertius	1	Bra	ann
Psammolestes_tertius	1	Bra	ann
Psammolestes_tertius	1	Bra	ann
Psammolestes_tertius	1	Bra	ann
Psammolestes_tertius	1	Bra	ann
Psammolestes_tertius	1	Bra	ann
Psammolestes_tertius	1	Bra	ann
Psammolestes_tertius	1	Bra	ann
Psammolestes_tertius	1	Bra	ann
Psammolestes_tertius	1	Bra	ann
Psammolestes_tertius	1	Bra	ann
Psammolestes_tertius	1	Bra	ann
Psammolestes_tertius	1	Bra	ann
Psammolestes_tertius	1	Bra	ann
Psammolestes_tertius	1	Bra	ann
Psammolestes_tertius	1	Bra	ann
Psammolestes_tertius	1	Bra	ann
Psammolestes_tertius	1	Bra	ann
Psammolestes_tertius	1	Bra	ann
Psammolestes_tertius	1	Bra	ann
Psammolestes_tertius	1	Bra	ann
Psammolestes_tertius	1	Bra	ann
Triatoma_barberi	0	Mex	ann
Triatoma_barberi	0	Mex	ann
Triatoma_barberi	0	Mex	ann
Triatoma_barberi	0	Mex	ann
Triatoma_barberi	0	Mex	ann
Triatoma_barberi	0	Mex	ann
Triatoma_barberi	0	Mex	ann
Triatoma_barberi	0	Mex	ann
Triatoma_barberi	1	Mex	ann
Triatoma_barberi	1	Mex	ann
Triatoma_barberi	1	Mex	ann
Triatoma_barberi	1	Mex	ann
Triatoma_barberi	1	Mex	ann
Triatoma_barberi	1	Mex	ann
Triatoma_barberi	1	Mex	ann
Triatoma_barberi	1	Mex	ann
Triatoma_barberi	1	Mex	ann
Triatoma_barberi	1	Mex	ann
Triatoma_barberi	1	Mex	ann
Triatoma_barberi	1	Mex	ann
Triatoma_barberi	1	Mex	ann
Triatoma_barberi	1	Mex	ann
Triatoma_barberi	1	Mex	ann
Triatoma_barberi	1	Mex	ann
Triatoma_barberi	1	Mex	ann
Triatoma_barberi	1	Mex	ann
Triatoma_barberi	1	Mex	ann
Triatoma_barberi	1	Mex	ann
Triatoma_barberi	1	Mex	ann
Triatoma_dimidiata_HG1	0	Mex	ann
Triatoma_dimidiata_HG1	0	Mex	ann
Triatoma_dimidiata_HG1	0	Mex	ann
Triatoma_dimidiata_HG1	0	Mex	ann
Triatoma_dimidiata_HG1	0	Mex	ann
Triatoma_dimidiata_HG1	0	Mex	ann
Triatoma_dimidiata_HG1	0	Mex	ann
Triatoma_dimidiata_HG1	0	Mex	ann
Triatoma_dimidiata_HG1	0	Mex	ann
Triatoma_dimidiata_HG1	0	Mex	ann
Triatoma_dimidiata_HG1	0	Mex	ann
Triatoma_dimidiata_HG1	0	Mex	ann
Triatoma_dimidiata_HG1	0	Mex	ann
Triatoma_dimidiata_HG1	1	Mex	ann
Triatoma_dimidiata_HG1	1	Mex	ann
Triatoma_dimidiata_HG1	1	Mex	ann
Triatoma_dimidiata_HG1	1	Mex	ann
Triatoma_dimidiata_HG1	1	Mex	ann
Triatoma_dimidiata_HG1	1	Mex	ann
Triatoma_dimidiata_HG1	1	Mex	ann
Triatoma_dimidiata_HG1	1	Mex	ann
Triatoma_dimidiata_HG1	1	Mex	ann
Triatoma_dimidiata_HG1	1	Mex	ann
Triatoma_dimidiata_HG1	1	Mex	ann
Triatoma_dimidiata_HG1	1	Mex	ann
Triatoma_dimidiata_HG1	1	Mex	ann
Triatoma_dimidiata_HG1	1	Mex	ann
Triatoma_dimidiata_HG1	1	Mex	ann
Triatoma_dimidiata_HG1	1	Mex	ann
Triatoma_dimidiata_HG1	1	Mex	ann
Triatoma_dimidiata_HG1	1	Mex	ann
Triatoma_dimidiata_HG1	1	Mex	ann
Triatoma_dimidiata_HG1	1	Mex	ann
Triatoma_dimidiata_HG1	1	Mex	ann
Triatoma_dimidiata_HG1	1	Mex	ann
Triatoma_dimidiata_HG1	1	Mex	ann
Triatoma_dimidiata_HG1	1	Mex	ann
Triatoma_dimidiata_HG1	1	Mex	ann
Triatoma_dimidiata_HG1	1	Mex	ann
Triatoma_dimidiata_HG1	1	Mex	ann
Triatoma_dimidiata_HG1	1	Mex	ann
Triatoma_dimidiata_HG1	1	Mex	ann
Triatoma_dimidiata_HG1	1	Mex	ann
Triatoma_dimidiata_HG1	1	Mex	ann
Triatoma_dimidiata_HG2	0	Mex	ann
Triatoma_dimidiata_HG2	0	Mex	ann
Triatoma_dimidiata_HG2	0	Mex	ann
Triatoma_dimidiata_HG2	0	Mex	ann
Triatoma_dimidiata_HG2	0	Mex	ann
Triatoma_dimidiata_HG2	0	Mex	ann
Triatoma_dimidiata_HG2	0	Mex	ann
Triatoma_dimidiata_HG2	1	Mex	ann
Triatoma_dimidiata_HG2	1	Mex	ann
Triatoma_dimidiata_HG2	1	Mex	ann
Triatoma_dimidiata_HG2	1	Mex	ann
Triatoma_dimidiata_HG2	1	Mex	ann
Triatoma_dimidiata_HG2	1	Mex	ann
Triatoma_dimidiata_HG2	1	Mex	ann
Triatoma_dimidiata_HG2	1	Mex	ann
Triatoma_dimidiata_HG2	1	Mex	ann
Triatoma_dimidiata_HG2	1	Mex	ann
Triatoma_dimidiata_HG2	1	Mex	ann
Triatoma_dimidiata_HG2	1	Mex	ann
Triatoma_dimidiata_HG2	1	Mex	ann
Triatoma_dimidiata_HG2	1	Mex	ann
Triatoma_dimidiata_HG2	1	Mex	ann
Triatoma_dimidiata_HG2	1	Mex	ann
Triatoma_dimidiata_HG2	1	Mex	ann
Triatoma_dimidiata_HG2	1	Mex	ann
Triatoma_dimidiata_HG2	1	Mex	ann
Triatoma_dimidiata_HG2	1	Mex	ann
Triatoma_dimidiata_HG2	1	Mex	ann
Triatoma_dimidiata_HG2	1	Mex	ann
Triatoma_dimidiata_HG2	1	Mex	ann
Triatoma_dimidiata_HG3	0	Mex	ann
Triatoma_dimidiata_HG3	0	Mex	ann
Triatoma_dimidiata_HG3	0	Mex	ann
Triatoma_dimidiata_HG3	0	Mex	ann
Triatoma_dimidiata_HG3	0	Mex	ann
Triatoma_dimidiata_HG3	0	Mex	ann
Triatoma_dimidiata_HG3	0	Mex	ann
Triatoma_dimidiata_HG3	1	Mex	ann
Triatoma_dimidiata_HG3	1	Mex	ann
Triatoma_dimidiata_HG3	1	Mex	ann
Triatoma_dimidiata_HG3	1	Mex	ann
Triatoma_dimidiata_HG3	1	Mex	ann
Triatoma_dimidiata_HG3	1	Mex	ann
Triatoma_dimidiata_HG3	1	Mex	ann
Triatoma_dimidiata_HG3	1	Mex	ann
Triatoma_dimidiata_HG3	1	Mex	ann
Triatoma_dimidiata_HG3	1	Mex	ann
Triatoma_dimidiata_HG3	1	Mex	ann
Triatoma_dimidiata_HG3	1	Mex	ann
Triatoma_dimidiata_HG3	1	Mex	ann
Triatoma_dimidiata_HG3	1	Mex	ann
Triatoma_dimidiata_HG3	1	Mex	ann
Triatoma_dimidiata_HG3	1	Mex	ann
Triatoma_dimidiata_HG3	1	Mex	ann
Triatoma_dimidiata_HG3	1	Mex	ann
Triatoma_dimidiata_HG3	1	Mex	ann
Triatoma_dimidiata_HG3	1	Mex	ann
Triatoma_dimidiata_HG3	1	Mex	ann
Triatoma_dimidiata_HG3	1	Mex	ann
Triatoma_dimidiata_HG3	1	Mex	ann
Triatoma_dimidiata_HG3	1	Mex	ann
Triatoma_dimidiata_HG3	1	Mex	ann
Triatoma_dimidiata_HG3	1	Mex	ann
Triatoma_dimidiata_HG3	1	Mex	ann
Triatoma_dimidiata_HG3	1	Mex	ann
Triatoma_dimidiata_HG3	1	Mex	ann
Triatoma_dimidiata_HG3	1	Mex	ann
Triatoma_dimidiata_HG3	1	Mex	ann
Triatoma_dimidiata_HG3	1	Mex	ann
Triatoma_dimidiata_HG3	1	Mex	ann
Triatoma_gerstaeckeri	0	Mex	ann
Triatoma_gerstaeckeri	0	Mex	ann
Triatoma_gerstaeckeri	1	Mex	ann
Triatoma_gerstaeckeri	1	Mex	ann
Triatoma_gerstaeckeri	1	Mex	ann
Triatoma_gerstaeckeri	1	Mex	ann
Triatoma_gerstaeckeri	1	Mex	ann
Triatoma_gerstaeckeri	1	Mex	ann
Triatoma_gerstaeckeri	1	Mex	ann
Triatoma_gerstaeckeri	1	Mex	ann
Triatoma_gerstaeckeri	1	Mex	ann
Triatoma_gerstaeckeri	1	Mex	ann
Triatoma_longipennis	0	Mex	ann
Triatoma_longipennis	0	Mex	ann
Triatoma_longipennis	0	Mex	ann
Triatoma_longipennis	0	Mex	ann
Triatoma_longipennis	0	Mex	ann
Triatoma_longipennis	0	Mex	ann
Triatoma_longipennis	0	Mex	ann
Triatoma_longipennis	0	Mex	ann
Triatoma_longipennis	0	Mex	ann
Triatoma_longipennis	0	Mex	ann
Triatoma_longipennis	0	Mex	ann
Triatoma_longipennis	0	Mex	ann
Triatoma_longipennis	0	Mex	ann
Triatoma_longipennis	0	Mex	ann
Triatoma_longipennis	1	Mex	ann
Triatoma_longipennis	1	Mex	ann
Triatoma_longipennis	1	Mex	ann
Triatoma_longipennis	1	Mex	ann
Triatoma_longipennis	1	Mex	ann
Triatoma_longipennis	1	Mex	ann
Triatoma_longipennis	1	Mex	ann
Triatoma_longipennis	1	Mex	ann
Triatoma_longipennis	1	Mex	ann
Triatoma_longipennis	1	Mex	ann
Triatoma_longipennis	1	Mex	ann
Triatoma_longipennis	1	Mex	ann
Triatoma_longipennis	1	Mex	ann
Triatoma_longipennis	1	Mex	ann
Triatoma_longipennis	1	Mex	ann
Triatoma_longipennis	1	Mex	ann
Triatoma_longipennis	1	Mex	ann
Triatoma_longipennis	1	Mex	ann
Triatoma_longipennis	1	Mex	ann
Triatoma_longipennis	1	Mex	ann
Triatoma_longipennis	1	Mex	ann
Triatoma_longipennis	1	Mex	ann
Triatoma_longipennis	1	Mex	ann
Triatoma_longipennis	1	Mex	ann
Triatoma_longipennis	1	Mex	ann
Triatoma_longipennis	1	Mex	ann
Triatoma_longipennis	1	Mex	ann
Triatoma_longipennis	1	Mex	ann
Triatoma_longipennis	1	Mex	ann
Triatoma_longipennis	1	Mex	ann
Triatoma_longipennis	1	Mex	ann
Triatoma_longipennis	1	Mex	ann
Triatoma_longipennis	1	Mex	ann
Triatoma_longipennis	1	Mex	ann
Triatoma_longipennis	1	Mex	ann
Triatoma_longipennis	1	Mex	ann
Triatoma_longipennis	1	Mex	ann
Triatoma_mazzottii	0	Mex	ann
Triatoma_mazzottii	0	Mex	ann
Triatoma_mazzottii	0	Mex	ann
Triatoma_mazzottii	0	Mex	ann
Triatoma_mazzottii	0	Mex	ann
Triatoma_mazzottii	1	Mex	ann
Triatoma_mazzottii	1	Mex	ann
Triatoma_mazzottii	1	Mex	ann
Triatoma_mazzottii	1	Mex	ann
Triatoma_mazzottii	1	Mex	ann
Triatoma_mazzottii	1	Mex	ann
Triatoma_mazzottii	1	Mex	ann
Triatoma_mazzottii	1	Mex	ann
Triatoma_mazzottii	1	Mex	ann
Triatoma_mazzottii	1	Mex	ann
Triatoma_mazzottii	1	Mex	ann
Triatoma_mazzottii	1	Mex	ann
Triatoma_mazzottii	1	Mex	ann
Triatoma_mazzottii	1	Mex	ann
Triatoma_mazzottii	1	Mex	ann
Triatoma_mazzottii	1	Mex	ann
Triatoma_mazzottii	1	Mex	ann
Triatoma_mexicana	0	Mex	ann
Triatoma_mexicana	0	Mex	ann
Triatoma_mexicana	0	Mex	ann
Triatoma_mexicana	0	Mex	ann
Triatoma_mexicana	0	Mex	ann
Triatoma_mexicana	0	Mex	ann
Triatoma_mexicana	0	Mex	ann
Triatoma_mexicana	0	Mex	ann
Triatoma_mexicana	0	Mex	ann
Triatoma_mexicana	1	Mex	ann
Triatoma_mexicana	1	Mex	ann
Triatoma_mexicana	1	Mex	ann
Triatoma_mexicana	1	Mex	ann
Triatoma_mexicana	1	Mex	ann
Triatoma_mexicana	1	Mex	ann
Triatoma_mexicana	1	Mex	ann
Triatoma_mexicana	1	Mex	ann
Triatoma_mexicana	1	Mex	ann
Triatoma_mexicana	1	Mex	ann
Triatoma_mexicana	1	Mex	ann
Triatoma_mexicana	1	Mex	ann
Triatoma_mexicana	1	Mex	ann
Triatoma_mexicana	1	Mex	ann
Triatoma_mexicana	1	Mex	ann
Triatoma_mexicana	1	Mex	ann
Triatoma_mexicana	1	Mex	ann
Triatoma_mexicana	1	Mex	ann
Triatoma_mexicana	1	Mex	ann
Triatoma_mexicana	1	Mex	ann
Triatoma_mexicana	1	Mex	ann
Triatoma_mexicana	1	Mex	ann
Triatoma_mexicana	1	Mex	ann
Triatoma_mexicana	1	Mex	ann
Triatoma_mexicana	1	Mex	ann
Triatoma_mexicana	1	Mex	ann
Triatoma_mexicana	1	Mex	ann
Triatoma_mexicana	1	Mex	ann
Triatoma_mexicana	1	Mex	ann
Triatoma_mexicana	1	Mex	ann
Triatoma_mexicana	1	Mex	ann
Triatoma_mexicana	1	Mex	ann
Triatoma_mexicana	1	Mex	ann
Triatoma_mexicana	1	Mex	ann
Triatoma_mexicana	1	Mex	ann
Triatoma_mexicana	1	Mex	ann
Triatoma_nitida	0	Mex	ann
Triatoma_nitida	0	Mex	ann
Triatoma_nitida	0	Mex	ann
Triatoma_nitida	0	Mex	ann
Triatoma_nitida	0	Mex	ann
Triatoma_nitida	0	Mex	ann
Triatoma_nitida	0	Mex	ann
Triatoma_nitida	0	Mex	ann
Triatoma_nitida	1	Mex	ann
Triatoma_nitida	1	Mex	ann
Triatoma_nitida	1	Mex	ann
Triatoma_nitida	1	Mex	ann
Triatoma_nitida	1	Mex	ann
Triatoma_nitida	1	Mex	ann
Triatoma_nitida	1	Mex	ann
Triatoma_pallidipennis	0	Mex	ann
Triatoma_pallidipennis	0	Mex	ann
Triatoma_pallidipennis	0	Mex	ann
Triatoma_pallidipennis	0	Mex	ann
Triatoma_pallidipennis	1	Mex	ann
Triatoma_pallidipennis	1	Mex	ann
Triatoma_pallidipennis	1	Mex	ann
Triatoma_pallidipennis	1	Mex	ann
Triatoma_pallidipennis	1	Mex	ann
Triatoma_pallidipennis	1	Mex	ann
Triatoma_pallidipennis	1	Mex	ann
Triatoma_pallidipennis	1	Mex	ann
Triatoma_pallidipennis	1	Mex	ann
Triatoma_pallidipennis	1	Mex	ann
Triatoma_pallidipennis	1	Mex	ann
Triatoma_pallidipennis	1	Mex	ann
Triatoma_pallidipennis	1	Mex	ann
Triatoma_pallidipennis	1	Mex	ann
Triatoma_pallidipennis	1	Mex	ann
Triatoma_pallidipennis	1	Mex	ann
Triatoma_pallidipennis	1	Mex	ann
Triatoma_pallidipennis	1	Mex	ann
Triatoma_pallidipennis	1	Mex	ann
Triatoma_pallidipennis	1	Mex	ann
Triatoma_pallidipennis	1	Mex	ann
Triatoma_pallidipennis	1	Mex	ann
Triatoma_pallidipennis	1	Mex	ann
Triatoma_pallidipennis	1	Mex	ann
Triatoma_pallidipennis	1	Mex	ann
Triatoma_pallidipennis	1	Mex	ann
Triatoma_pallidipennis	1	Mex	ann
Triatoma_pallidipennis	1	Mex	ann
Triatoma_pallidipennis	1	Mex	ann
Triatoma_pallidipennis	1	Mex	ann
Triatoma_pallidipennis	1	Mex	ann
Triatoma_pallidipennis	1	Mex	ann
Triatoma_pallidipennis	1	Mex	ann
Triatoma_pallidipennis	1	Mex	ann
Triatoma_pallidipennis	1	Mex	ann
Triatoma_pallidipennis	1	Mex	ann
Triatoma_pallidipennis	1	Mex	ann
Triatoma_pallidipennis	1	Mex	ann
Triatoma_pallidipennis	1	Mex	ann
Triatoma_phyllosoma	0	Mex	ann
Triatoma_phyllosoma	0	Mex	ann
Triatoma_phyllosoma	0	Mex	ann
Triatoma_phyllosoma	0	Mex	ann
Triatoma_phyllosoma	0	Mex	ann
Triatoma_phyllosoma	0	Mex	ann
Triatoma_phyllosoma	0	Mex	ann
Triatoma_phyllosoma	0	Mex	ann
Triatoma_phyllosoma	0	Mex	ann
Triatoma_phyllosoma	0	Mex	ann
Triatoma_phyllosoma	0	Mex	ann
Triatoma_phyllosoma	0	Mex	ann
Triatoma_phyllosoma	0	Mex	ann
Triatoma_phyllosoma	0	Mex	ann
Triatoma_phyllosoma	0	Mex	ann
Triatoma_phyllosoma	0	Mex	ann
Triatoma_phyllosoma	0	Mex	ann
Triatoma_phyllosoma	0	Mex	ann
Triatoma_phyllosoma	0	Mex	ann
Triatoma_phyllosoma	0	Mex	ann
Triatoma_phyllosoma	0	Mex	ann
Triatoma_phyllosoma	0	Mex	ann
Triatoma_phyllosoma	0	Mex	ann
Triatoma_phyllosoma	0	Mex	ann
Triatoma_phyllosoma	0	Mex	ann
Triatoma_phyllosoma	0	Mex	ann
Triatoma_phyllosoma	0	Mex	ann
Triatoma_phyllosoma	0	Mex	ann
Triatoma_phyllosoma	0	Mex	ann
Triatoma_phyllosoma	0	Mex	ann
Triatoma_phyllosoma	0	Mex	ann
Triatoma_phyllosoma	1	Mex	ann
Triatoma_phyllosoma	1	Mex	ann
Triatoma_phyllosoma	1	Mex	ann
Triatoma_phyllosoma	1	Mex	ann
Triatoma_phyllosoma	1	Mex	ann
Triatoma_phyllosoma	1	Mex	ann
Triatoma_phyllosoma	1	Mex	ann
Triatoma_phyllosoma	1	Mex	ann
Triatoma_phyllosoma	1	Mex	ann
Triatoma_phyllosoma	1	Mex	ann
Triatoma_phyllosoma	1	Mex	ann
Triatoma_phyllosoma	1	Mex	ann
Triatoma_phyllosoma	1	Mex	ann
Triatoma_phyllosoma	1	Mex	ann
Triatoma_phyllosoma	1	Mex	ann
Triatoma_phyllosoma	1	Mex	ann
Triatoma_phyllosoma	1	Mex	ann
Triatoma_phyllosoma	1	Mex	ann
Triatoma_phyllosoma	1	Mex	ann
Triatoma_phyllosoma	1	Mex	ann
Triatoma_phyllosoma	1	Mex	ann
Triatoma_phyllosoma	1	Mex	ann
Triatoma_phyllosoma	1	Mex	ann
Triatoma_phyllosoma	1	Mex	ann
Triatoma_phyllosoma	1	Mex	ann
Triatoma_phyllosoma	1	Mex	ann
Triatoma_phyllosoma	1	Mex	ann
Panstrongylus_rufotuberculatus	1	Mex	ann
Panstrongylus_rufotuberculatus	1	Mex	ann
Panstrongylus_rufotuberculatus	1	Mex	ann
Panstrongylus_rufotuberculatus	1	Mex	ann
Panstrongylus_rufotuberculatus	1	Mex	ann
Panstrongylus_rufotuberculatus	1	Mex	ann
Panstrongylus_rufotuberculatus	1	Mex	ann
Cavernicola_lenti	1	Bra	dnn
Cavernicola_lenti	1	Bra	dnn
Cavernicola_lenti	1	Bra	dnn
Cavernicola_lenti	1	Bra	dnn
Cavernicola_lenti	1	Bra	dnn
Cavernicola_lenti	1	Bra	dnn
Cavernicola_lenti	1	Bra	dnn
Cavernicola_lenti	1	Bra	dnn
Cavernicola_lenti	1	Bra	dnn
Cavernicola_lenti	1	Bra	dnn
Cavernicola_lenti	1	Bra	dnn
Cavernicola_lenti	1	Bra	dnn
Cavernicola_lenti	1	Bra	dnn
Cavernicola_lenti	1	Bra	dnn
Cavernicola_lenti	1	Bra	dnn
Cavernicola_lenti	1	Bra	dnn
Cavernicola_lenti	1	Bra	dnn
Cavernicola_lenti	1	Bra	dnn
Cavernicola_lenti	1	Bra	dnn
Cavernicola_lenti	1	Bra	dnn
Cavernicola_lenti	1	Bra	dnn
Cavernicola_lenti	1	Bra	dnn
Cavernicola_lenti	1	Bra	dnn
Cavernicola_lenti	1	Bra	dnn
Cavernicola_lenti	1	Bra	dnn
Cavernicola_lenti	1	Bra	dnn
Cavernicola_lenti	1	Bra	dnn
Cavernicola_lenti	1	Bra	dnn
Cavernicola_lenti	1	Bra	dnn
Cavernicola_lenti	1	Bra	dnn
Cavernicola_lenti	1	Bra	dnn
Cavernicola_lenti	1	Bra	dnn
Panstrongylus_diasi	1	Bra	dnn
Panstrongylus_diasi	1	Bra	dnn
Panstrongylus_diasi	1	Bra	dnn
Panstrongylus_diasi	1	Bra	dnn
Panstrongylus_diasi	1	Bra	dnn
Panstrongylus_diasi	1	Bra	dnn
Panstrongylus_diasi	1	Bra	dnn
Panstrongylus_diasi	1	Bra	dnn
Panstrongylus_diasi	1	Bra	dnn
Panstrongylus_diasi	1	Bra	dnn
Panstrongylus_diasi	1	Bra	dnn
Panstrongylus_diasi	1	Bra	dnn
Panstrongylus_diasi	1	Bra	dnn
Panstrongylus_diasi	1	Bra	dnn
Panstrongylus_diasi	1	Bra	dnn
Panstrongylus_diasi	1	Bra	dnn
Panstrongylus_diasi	1	Bra	dnn
Panstrongylus_diasi	1	Bra	dnn
Panstrongylus_diasi	1	Bra	dnn
Panstrongylus_diasi	1	Bra	dnn
Panstrongylus_diasi	1	Bra	dnn
Panstrongylus_diasi	1	Bra	dnn
Panstrongylus_diasi	1	Bra	dnn
Panstrongylus_diasi	1	Bra	dnn
Panstrongylus_diasi	1	Bra	dnn
Panstrongylus_diasi	1	Bra	dnn
Panstrongylus_diasi	1	Bra	dnn
Panstrongylus_diasi	1	Bra	dnn
Panstrongylus_diasi	1	Bra	dnn
Panstrongylus_diasi	1	Bra	dnn
Panstrongylus_geniculatus	1	Bra	dnn
Panstrongylus_geniculatus	1	Bra	dnn
Panstrongylus_geniculatus	1	Bra	dnn
Panstrongylus_geniculatus	1	Bra	dnn
Panstrongylus_geniculatus	1	Bra	dnn
Panstrongylus_geniculatus	1	Bra	dnn
Panstrongylus_geniculatus	1	Bra	dnn
Panstrongylus_geniculatus	1	Bra	dnn
Panstrongylus_geniculatus	1	Bra	dnn
Panstrongylus_geniculatus	1	Bra	dnn
Panstrongylus_geniculatus	1	Bra	dnn
Panstrongylus_geniculatus	1	Bra	dnn
Panstrongylus_geniculatus	1	Bra	dnn
Panstrongylus_geniculatus	1	Bra	dnn
Panstrongylus_geniculatus	1	Bra	dnn
Panstrongylus_geniculatus	1	Bra	dnn
Panstrongylus_geniculatus	1	Bra	dnn
Panstrongylus_geniculatus	1	Bra	dnn
Panstrongylus_geniculatus	1	Bra	dnn
Panstrongylus_geniculatus	1	Bra	dnn
Panstrongylus_geniculatus	1	Bra	dnn
Panstrongylus_geniculatus	1	Bra	dnn
Panstrongylus_geniculatus	1	Bra	dnn
Panstrongylus_geniculatus	1	Bra	dnn
Panstrongylus_geniculatus	1	Bra	dnn
Panstrongylus_geniculatus	1	Bra	dnn
Panstrongylus_geniculatus	1	Bra	dnn
Panstrongylus_geniculatus	1	Bra	dnn
Panstrongylus_geniculatus	1	Bra	dnn
Panstrongylus_geniculatus	1	Bra	dnn
Panstrongylus_geniculatus	1	Bra	dnn
Panstrongylus_geniculatus	1	Bra	dnn
Panstrongylus_geniculatus	1	Bra	dnn
Panstrongylus_geniculatus	1	Bra	dnn
Panstrongylus_geniculatus	1	Bra	dnn
Panstrongylus_geniculatus	1	Bra	dnn
Panstrongylus_geniculatus	1	Bra	dnn
Panstrongylus_geniculatus	1	Bra	dnn
Panstrongylus_geniculatus	1	Bra	dnn
Panstrongylus_geniculatus	1	Bra	dnn
Panstrongylus_geniculatus	1	Bra	dnn
Panstrongylus_geniculatus	1	Bra	dnn
Panstrongylus_geniculatus	1	Bra	dnn
Panstrongylus_geniculatus	1	Bra	dnn
Panstrongylus_geniculatus	1	Bra	dnn
Panstrongylus_lignarius	0	Bra	dnn
Panstrongylus_lignarius	0	Bra	dnn
Panstrongylus_lignarius	1	Bra	dnn
Panstrongylus_lignarius	1	Bra	dnn
[truncated: 1,879 more rows]
