# Supplementary material for: TriatoDex, an electronic identification key to the Triatominae (Hemiptera: Reduviidae), vectors of Chagas disease: Development, description, and performance
Source: PLoS One. 2021 Apr 22;16(4):e0248628. doi: 10.1371/journal.pone.0248628 (PMC8061935; doi:10.1371/journal.pone.0248628)
Supplement: S1 Code — (TXT) [file pone.0248628.s011.txt]

ttdex<-read.table(file.choose(),header=TRUE) #Data is "S1 Data"
Y<-cbind(ttdex$out)
X<-cbind(ttdex$id,ttdex$spp,ttdex$age,ttdex$gender,ttdex$expert,ttdex$research,ttdex$surveil,ttdex$reflab,ttdex$biol,ttdex$rhod,ttdex$natdom)

Y<-factor(Y)
ttdex$age <- factor(ttdex$age)
ttdex$gender <- factor(ttdex$gender)
ttdex$expert <- factor(ttdex$expert)
ttdex$research <- factor(ttdex$research)
ttdex$surveil <- factor(ttdex$surveil)
ttdex$reflab <- factor(ttdex$reflab)
ttdex$biol <- factor(ttdex$biol)
ttdex$rhod <- factor(ttdex$rhod)
ttdex$natdom <- factor(ttdex$natdom)

#For plotting
Z<-((ttdex$out-1)*-1)
Z<-factor(Z)

#Call libraries
library(graphics)
library(stats)
library(lattice)
library(dplyr)
library(Hmisc)
library(car)
library(corrplot)
library(glmmTMB)
library(lme4)
library(MuMIn)
library(ggeffects)

na.action=na.fail
getOption("max.print")
options(max.print = 99999999)
getOption("digits")
options(digits=10)

##Set up the variables and test for correlations
vars<-dplyr::select(ttdex, age,gender,expert,research,surveil,reflab,biol,rhod,natdom)
vars_cor<-rcorr(as.matrix(vars))
vars_corr<-corrplot(vars_cor$r, type="upper", order="original", p.mat=vars_cor$P, sig.level = 0.9999, insig="blank")
vars_corr<-rcorr(as.matrix(vars), type = "pearson")
vars_corr

flattenCorrMatrix <- function(cormat, pmat) {
  ut <- upper.tri(cormat)
  data.frame(
    row = rownames(cormat)[row(cormat)[ut]],
    column = rownames(cormat)[col(cormat)[ut]],
    cor  =(cormat)[ut],
    p = pmat[ut]
  )
}

flattenCorrMatrix(vars_corr$r, vars_corr$P)

#Variance-inflation factors
mvif<-glmer(Y~age+gender+expert+research+surveil+reflab+biol+rhod+natdom+(1|id)+(1|spp), family="binomial", data=ttdex)
vif(mvif)

#Exploratory
plot(Y)
summary(Y)

#Null model
nm<-glmmTMB(Y~1+(1|id)+(1|spp), family=binomial, data=ttdex)
summary(nm)
confint(nm)
#Predicted proportions
plogis(1.7672271131)
plogis(1.2263532656)
plogis(2.308100960)

#Bivariate models
#User traits
plot(Z~ttdex$age)
ages<-glmmTMB(Y~age+(1|id)+(1|spp), family=binomial, data=ttdex)
summary(ages)
confint(ages)
print(ggemmeans(ages, terms = c("age"), type="fe"), digits=4)

plot(Z~ttdex$gender)
genders<-glmmTMB(Y~gender+(1|id)+(1|spp), family=binomial, data=ttdex)
summary(genders)
confint(genders)
print(ggemmeans(genders, terms = c("gender"), type="fe"), digits=4)

plot(Z~ttdex$expert)
experts<-glmmTMB(Y~expert+(1|id)+(1|spp), family=binomial, data=ttdex)
summary(experts)
confint(experts)
print(ggemmeans(experts, terms = c("expert"), type="fe"), digits=4)

plot(Z~ttdex$research)
reser<-glmmTMB(Y~research+(1|id)+(1|spp), family=binomial, data=ttdex)
summary(reser)
confint(reser)
print(ggemmeans(reser, terms = c("research"), type="fe"), digits=4)

plot(Z~ttdex$surveil)
surv<-glmmTMB(Y~surveil+(1|id)+(1|spp), family=binomial, data=ttdex)
summary(surv)
confint(surv)
print(ggemmeans(surv, terms = c("surveil"), type="fe"), digits=4)

plot(Z~ttdex$reflab)
reflabs<-glmmTMB(Y~reflab+(1|id)+(1|spp), family=binomial, data=ttdex)
summary(reflabs)
confint(reflabs)
print(ggemmeans(reflabs, terms = c("reflab"), type="fe"), digits=4)

plot(Z~ttdex$biol)
biolog<-glmmTMB(Y~biol+(1|id)+(1|spp), family=binomial, data=ttdex)
summary(biolog)
confint(biolog)
print(ggemmeans(biolog, terms = c("biol"), type="fe"), digits=4)

#Bug-species traits
plot(Z~ttdex$rhod)
rhodn<-glmmTMB(Y~rhod+(1|id)+(1|spp), family=binomial, data=ttdex)
summary(rhodn)
confint(rhodn)
print(ggemmeans(rhodn,terms="rhod",type="fe"),digits=4)

plot(Z~ttdex$natdom)
natd<-glmmTMB(Y~natdom+(1|id)+(1|spp), family=binomial, data=ttdex)
summary(natd)
confint(natd)
print(ggemmeans(natd,terms="natdom",type="fe"),digits=4)


#Model set
#Full
mx<-glmmTMB(Y~age+gender+expert+research+surveil+reflab+biol+rhod+natdom+(1|id)+(1|spp), family="binomial", data=ttdex)
summary(mx)
confint(mx)

#Dredge
dmx<-dredge(mx)
dmx
summary(model.avg(dmx))
confint(model.avg(dmx), level=0.95)

importance(dmx)

#Top-ranking model
summary(get.models(dmx, 1)[[1]])
mxt<-glmmTMB(Y~expert+(1|id)+(1|spp), family="binomial", data=ttdex)
summary(mxt)
confint(mxt)
lme4:::dotplot.ranef.mer(ranef(mxt)$cond, xlim=c(-3,3))
print(ggemmeans(mxt, terms = c("expert"), type="fe"), digits=4)

#Model-averaged predictions
top.models <- get.models(dmx, subset=cumsum(weight) <= 1)
avgm <- model.avg(top.models)
summary(avgm)
pred <- predict(model.avg(top.models), type="response", newdata=NULL)

#Plotting model-averaged predictions by user
ttdex$id = with(ttdex, reorder(id, pred, median))
pid <- ttdex %>%
  ggplot(aes(x=id, y=pred, fill=id)) + 
  geom_boxplot(width=0.8, color="black", alpha=1, outlier.shape = NA, coef = 1.5, lwd=0.7) +
  geom_jitter(color="black", size=0.2, alpha=1) +
  stat_summary(fun=mean, geom="point", shape=18, size=3.5, color="red2", fill="red2") +
  theme(axis.text.x = element_text(angle = 90, vjust = 0.5, hjust=1)) +
  xlab("id") +
  theme(legend.position="none") +
  xlab("User ID") +
  ylab("Model-averaged predictions") +
  ylim(0, 1) +
  scale_fill_manual(values=c('gray100','gray98','gray96','gray94','gray92','gray90','gray88','gray86','gray84','gray82','gray80','gray78','gray76','gray74','gray72','gray70','gray68','gray66','gray64','gray62','gray60','gray58','gray56','gray54','gray52','gray50','gray48'))
pid

#Plotting model-averaged predictions by species
ttdex$spp = with(ttdex, reorder(spp, pred, median))
psp <- ttdex %>%
  ggplot(aes(x=spp, y=pred, fill=spp)) + 
  geom_boxplot(width=0.7, color="black", alpha=1, outlier.shape = NA, coef = 1.5, lwd=0.7) +
  stat_summary(fun=mean, geom="point", shape=18, size=2, color="red2", fill="red2") +
  geom_jitter(color="black", size=0.2, alpha=1) +
  theme(axis.text.x = element_text(angle = 90, vjust = 0.5, hjust=1)) +
  xlab("spp") +
  theme(legend.position="none") +
  xlab("Triatomine-bug species") +
  ylab("Model-averaged predictions") +
  ylim(0, 1) +
  scale_fill_manual(values=c('gray100','gray98','gray96','gray94','gray92','gray90','gray88','gray86','gray84','gray82','gray80','gray78','gray76','gray74','gray72','gray70','gray68','gray66','gray64','gray62','gray60','gray58','gray56','gray54','gray52','gray50','gray48','gray46','gray44','gray42','gray40','gray38','gray36'))
psp

pspex <- ttdex %>%
  ggplot(aes(x=spp, y=pred, fill=expert)) + 
  geom_boxplot(width=0.7, color="black", alpha=1, outlier.shape = NA, coef = 1.5, lwd=0.7) +
  geom_jitter(color="black", size=0.2, alpha=1) +
  xlab("spp") +
  theme(legend.position='none') +
  theme(axis.text.x = element_text(angle = 90, vjust = 0.5, hjust=1)) +
  xlab("Triatomine-bug species") +
  ylab("Model-averaged predictions") +
  ylim(0, 1) +
  scale_fill_manual(values=c('gold','darkolivegreen3'))
pspex
