# Supplementary material for: TriatoDex, an electronic identification key to the Triatominae (Hemiptera: Reduviidae), vectors of Chagas disease: Development, description, and performance
Source: PLoS One. 2021 Apr 22;16(4):e0248628. doi: 10.1371/journal.pone.0248628 (PMC8061935; doi:10.1371/journal.pone.0248628)
Supplement: S2 Code — (TXT) [file pone.0248628.s012.txt]

#Read and organize data
ttdexpilot<-read.table(file.choose(),header=TRUE) #Data is "S2 Data"
Y<-cbind(ttdexpilot$out)
Z<-cbind(ttdexpilot$time)
X<-cbind(ttdexpilot$id,ttdexpilot$spp,ttdexpilot$ttdex)
Y<-factor(Y)
ttdexpilot$id <- factor(ttdexpilot$id)
ttdexpilot$ttdex <- factor(ttdexpilot$ttdex)

#Call libraries
library(graphics)
library(stats)
library(lattice)
library(dplyr)
library(Hmisc)
library(car)
library(corrplot)
library(glmmTMB)
library(lme4)
library(MuMIn)
library(ggeffects)

getOption("digits")
options(digits=10)

#Binomial models
m0<-glmmTMB(Y~(1|id)+(1|spp), family="binomial", data=ttdexpilot)
m0b<-glmmTMB(Y~ttdex+(1|id)+(1|spp), family="binomial", data=ttdexpilot)
AICc(m0,m0b)
summary(m0)
confint(m0)
print(ggemmeans(m0b, terms = c("ttdex"), type="fe"), digits=4)

#Time models
#Truncated counts (of minutes)
mt1<-glmmTMB(time~ttdex+(1|id)+(1|spp), family="truncated_poisson", data=ttdexpilot)
mt2<-glmmTMB(time~ttdex+Y+(1|id)+(1|spp), family="truncated_poisson", data=ttdexpilot)
mt3<-glmmTMB(time~ttdex+(1|id)+(1|spp), family="truncated_nbinom2", data=ttdexpilot)
mt4<-glmmTMB(time~ttdex+Y+(1|id)+(1|spp), family="truncated_nbinom2", data=ttdexpilot)
mt5<-glmmTMB(time~ttdex+(1|id)+(1|spp), family="truncated_nbinom1", data=ttdexpilot)
mt6<-glmmTMB(time~ttdex+Y+(1|id)+(1|spp), family="truncated_nbinom1", data=ttdexpilot)

AICc(mt1,mt2,mt3,mt4,mt5,mt6)#m3 smaller

#Choose truncated_nbinom2

mtnull<-glmmTMB(time~(1|id)+(1|spp), family="truncated_nbinom2", data=ttdexpilot)
mttdex<-glmmTMB(time~ttdex+(1|id)+(1|spp), family="truncated_nbinom2", data=ttdexpilot)
mttdexy<-glmmTMB(time~ttdex+Y+(1|id)+(1|spp), family="truncated_nbinom2", data=ttdexpilot)
AICc(mtnull,mttdex,mttdexy)
summary(mttdex)
confint(mttdex)
print(ggemmeans(mttdex, terms = c("ttdex"), type="fe"), digits=3)
