# Supplementary material for: TriatoDex, an electronic identification key to the Triatominae (Hemiptera: Reduviidae), vectors of Chagas disease: Development, description, and performance
Source: PLoS One. 2021 Apr 22;16(4):e0248628. doi: 10.1371/journal.pone.0248628 (PMC8061935; doi:10.1371/journal.pone.0248628)
Supplement: S3 Code — (TXT) [file pone.0248628.s013.txt]

#Read and organize data
neuralnetworks<-read.table(file.choose(),header=TRUE) #Data is "S3 Data"
Y<-cbind(neuralnetworks$out)
Y<-factor(Y)
X<-cbind(neuralnetworks$sp,neuralnetworks$reg,neuralnetworks$algo)

#Call libraries
library(glmmTMB)
library(ggeffects)

#Model
mnn<-glmmTMB(Y~algo+reg+(1|sp), family="binomial", data=neuralnetworks)
summary(mnn)
confint(mnn)
print(ggemmeans(mnn, terms = c("algo","reg")), digits=4)
